# Supplementary material for: Ion channels and atrial fibrillation: mitophagy as a key mediator
Source: Front Physiol. 2025 Nov 20;16:1687578. doi: 10.3389/fphys.2025.1687578 (PMC12675238; doi:10.3389/fphys.2025.1687578)
Supplement: Supplementary file 1 [file Table1.xlsx]

## Sheet: Mitophagy Ion Channel
GSEA	ABI2	GeneCards	Gene Symbol	Relevance score	All	A1BG	GeneCards	Gene Symbol	Relevance score	mitophagy ion channel related genes	A2M
mitophagy	ADCY10	mitophagy	PRKN	19.6712	mitophagy	A2M	ion channel	CHRNE	115.625		ABAT
	AMBRA1		PINK1	18.5603		AAAS		CHRNB1	105.405		ABCC1
	ARFIP2		LNCR-SMAL	15.2268		AAMP		C17orf107	86.2438		ACADVL
	ARHGAP26		FUNDC1	11.2434		AARS1		KCNH2	82.9016		ACAT1
	ATG10		MAP1LC3B	10.9848		AARS2		KCNQ1	78.0863		ACTB
	ATG12		VDAC1	10.278		ABAT		SCN5A	77.8533		ACTC1
	ATG13		MFN2	8.86767		ABCB10		SCN4A	72.4226		ACTN1
	ATG14		MAP1LC3A	8.49151		ABCB7		ASIC1	70.9114		ADAM17
	ATG2A		SQSTM1	8.30793		ABCC1		CHRNA1	67.7175		ADCY10
	ATG2B		PGAM5	8.07072		ABCC5		KCNMA1	66.1132		AFG3L2
	ATG3		ULK1	7.99226		ABCD3		CHRND	64.2784		AGK
	ATG4A		OPTN	7.47861		ABCE1		CFTR	63.681		AHCY
	ATG4B		PHB2	6.84611		ABCF1		ASIC2	63.1479		AHCYL1
	ATG4C		TOMM20	6.75434		ABCF2		CACNA1C	62.9608		AIFM1
	ATG4D		UBC	6.69825		ABCF3		KCNJ11	60.6971		AKAP1
	ATG5		SOD2-OT1	6.50566		ABHD12		PIEZO1	59.5618		AKT1
	ATG7		ATG13	6.32323		ABI2		ASIC3	58.4331		ALB
	ATG9A		ATG9A	6.3215		ACAA2		SCN1A	57.7813		ALDH2
	ATG9B		TBK1	6.2228		ACACA		KCNJ2	57.7503		ALDOA
	ATP13A2		AMBRA1	6.11942		ACAD11		CLCN1	57.3309		ANO6
	ATP5IF1		RIMOC1	6.06293		ACAD9		KCNJ5	57.0114		ANXA1
	BECN1		DNM1L	6.04907		ACADSB		KCNQ2	56.2836		ANXA2
	BECN2		CLEC16A	5.96287		ACADVL		CACNA1A	55.3741		ANXA5
	BNIP3		BNIP3	5.93992		ACAT1		TRPV1	55.1766		APAF1
	BNIP3L		FBXL4	5.91224		ACBD3		KCNN4	54.4082		APEX1
	CAMKK2		BNIP3L	5.84467		ACIN1		SCNN1B	53.4357		APP
	CDC37		VDAC2	5.81737		ACLY		KCNA1	53.0782		ARF1
	CERS1		VPS13C	5.81013		ACO2		KCNE1	52.715		ASS1
	CISD2		TOMM70	5.80154		ACOT2		SCN9A	52.7011		ATM
	CSNK2A1		DELE1	5.64004		ACOT9		SCN2A	52.2048		ATP12A
	CSNK2A2		ATG5	5.53368		ACOX1		TRPV4	51.6508		ATP13A2
	CSNK2B		MFN1	5.46755		ACSF3		CACNA1S	51.4652		ATP1B1
	CTSK		UBE2L3	5.34842		ACSL3		RYR1	51.4444		ATP2A2
	CTTN		UBA52	5.34198		ACSL4		KCNJ1	51.2716		ATP4A
	DELE1		VDAC3	5.28126		ACSL5		ZACN	50.8682		ATP5F1A
	DNM1L		USP30	5.12989		ACTB		SCNN1A	50.5382		ATP5F1B
	EIF2AK1		IRGM	5.0959		ACTBL2		KCNQ3	50.0614		ATP5PB
	EIF2S1		EIF2S1	5.06735		ACTC1		SCNN1G	49.949		ATP6AP1
	FBXL4		HUWE1	4.94796		ACTG1		CACNA1B	49.4912		ATP6V0D1
	FBXO7		TOMM40	4.88778		ACTL6A		KCNA5	48.7624		ATP6V1A
	FBXW7		UBB	4.88401		ACTN1		KCND3	48.6337		ATP6V1B2
	FIS1		FBXO7	4.82361		ACTN4		ASIC5	48.4195		ATP6V1G1
	FKBP8		ATG7	4.81757		ACTR10		KCNA2	48.168		ATP6V1H
	FUNDC1		ARFIP2	4.8052		ACTR1A		TRPM7	48.0982		ATP7B
	FUNDC2		RPS27A	4.80447		ACTR2		KCNB1	47.9785		ATP9B
	FZD5		TOMM7	4.67934		ACTR3		CLCNKB	47.8736		BAK1
	GABARAP		EIF2AK1	4.58551		ACTRT1		SCN8A	47.8498		BAX
	GABARAPL1		SPATA33	4.57173		ADAM17		CACNA1D	47.3246		BCKDHA
	GABARAPL2		CSNK2A2	4.52369		ADCY10		KCND2	47.2611		BCKDHB
	GABARAPL3		GABARAPL2	4.5227		ADD3		KCNA3	47.2065		BCL2
	GBA1		SLC25A4	4.51515		ADH5		SCN1B	46.9089		BCL2L1
	GSK3A		UBE2D3	4.48984		ADO		KCNE2	46.5795		BCS1L
	HAX1		CSNK2A1	4.45312		ADPGK		TRPA1	46.5628		BDNF-AS
	HDAC6		USP35	4.4368		ADSL		KCNE3	46.1189		BSG
	HIF1A		UBE2N	4.36328		ADSS2		HCN4	46.0251		BST2
	HK2		SLC25A5	4.25265		AFG2A		ASIC4	45.9386		C1QBP
	HTRA2		TOMM22	4.22949		AFG3L2		PIEZO2	45.529		CA2
	HTT		NIPSNAP1	4.20542		AGK		VDAC1	45.0255		CAD
	HUWE1		ATG4B	4.19681		AGO2		TRPC1	44.7733		CALR
	IRGM		FKBP8	4.04846		AGPS		TRPC6	44.7371		CALU
	LRBA		PHB1	4.02895		AHCY		KCNK2	44.6501		CAMK2D
	MAP1LC3A		RNF41	4.01246		AHCYL1		KCNA4	44.4805		CAMKK2
	MAP1LC3B		NIPSNAP2	3.98922		AHSA1		TRPM8	44.468		CANX
	MAP1LC3B2		BECN1	3.96815		AHSG		KCNK3	44.4194		CAPN1
	MAP1LC3C		ABCE1	3.95078		AIFM1		CACNA1H	44.0301		CAPN2
	MARK2		PPTC7	3.91772		AIMP2		SCN10A	44.0088		CAPNS1
	MFN1		GABARAP	3.91624		AJUBA		HCN2	43.6513		CARS1
	MFN2		TIGAR	3.87495		AK2		KCNJ8	43.2851		CAT
	MTERF3		VPS13D	3.83375		AKAP1		KCNQ4	43.1237		CAV1
	MUL1		UBE2D2	3.82133		AKAP11		ORAI1	42.9196		CAV2
	NIPSNAP1		RAB7A	3.77571		AKAP8L		CLCN5	42.6919		CBL
	NIPSNAP2		LRPPRC	3.69909		AKR1E2		TRPC3	42.6626		CCDC47
	NOD2		FIS1	3.67959		AKT1		TRPM2	42.6474		CCDC51
	OGT		TAFAZZIN	3.6712		ALB		PKD2	42.5086		CDK1
	OPTN		MAP1LC3B2	3.65961		ALDH16A1		CLCN2	42.0925		CDKN2A
	PARK7		MUL1	3.62434		ALDH18A1		KCNC1	42.0469		CERNA3
	PARL		ATG4D	3.6122		ALDH1B1		TRPV6	41.6369		CHUK
	PGAM5		USP15	3.59433		ALDH2		CACNA1E	41.114		CKB
	PHB2		TIMM23	3.56879		ALDH3A2		NALCN	41.0722		CLIC1
	PINK1		RHOT1	3.5435		ALDH5A1		TRPM4	41.0485		CPS1
	PRKN		LRBA	3.52107		ALDH7A1		KCNJ10	41.0051		CPT1A
	RB1CC1		CALCOCO2	3.47342		ALDH9A1		TRPC4	40.9312		CPT2
	RETREG1		CERS1	3.37796		ALDOA		KCNH1	40.851		CREB1
	RIMOC1		CSNK2B	3.37043		ALG1		KCNK1	40.7795		CS
	RNF41		UBE2A	3.34319		AMBRA1		ABCC8	40.4409		CSK
	RPS27A		TP53	3.33796		AMFR		KCNK9	40.109		CSNK2A1
	SLC25A4		MIR7-3HG	3.33562		ANAPC7		TRPC5	40.0479		CSNK2A2
	SLC25A5		CHUK	3.31199		ANGEL1		TRPM6	39.9945		CSNK2B
	SNX30		BCL2L13	3.27134		ANKFY1		CLCNKA	39.9578		CTNNB1
	SNX7		TRIM27	3.25844		ANKRD13A		RYR2	39.9199		CTSK
	SPATA18		ATG12	3.19174		ANKRD27		CACNA1G	39.6846		CTTN
	SPATA33		VCP	3.15413		ANLN		HCN1	39.5227		CUL3
	SQSTM1		OPA1	3.14817		ANO6		KCNN3	39.5045		CYCS
	SRC		ATG4A	3.11433		ANP32B		CNGA3	39.3817		CYP20A1
	SREBF1		SNCA	3.10702		ANXA1		SCN11A	39.3269		CYP51A1
	SREBF2		BDNF-AS	3.07339		ANXA2		KCNJ3	39.2625		DCD
	STUB1		CNOT4	2.97533		ANXA5		CACNA1F	39.0096		DDB1
	TAFAZZIN		CISD1	2.94032		AP1B1		CNGB1	38.5906		DDX3X
	TBK1		PRKAA1	2.90394		AP1G1		SCNN1D	38.587		DNAJA1
	TIGAR		PELO	2.87553		AP1M1		CLIC1	38.5757		DNM1L
	TOMM20		MTX1	2.87474		AP2A1		CACNB2	38.5579		DNM2
	TOMM22		HIF1A	2.85928		AP2A2		KCNN1	38.3811		DNMT1
	TOMM40		MAP1LC3C	2.84401		AP2M1		MCOLN1	38.2732		DPP3
	TOMM5		CERNA3	2.83154		AP3B1		KCNK4	38.0475		DPYSL2
	TOMM6		HK2	2.79026		AP3D1		TRPV5	38.0439		DRG1
	TOMM7		UBE2V1	2.75982		AP3M1		TRPM3	37.8835		DSG1
	TOMM70		TOMM5	2.75982		APAF1		SCN3A	37.8748		DSG2
	TP53		LRRK2	2.71232		APBB1		KCNN2	37.8662		DSP
	TSC2		ATAD3A	2.70361		APEH		CACNA1I	37.4606		EEF1A1
	TSPO		HDAC6	2.66735		APEX1		KCNJ6	37.3618		EEF2
	UBA52		GABARAPL1	2.61071		APMAP		KCNJ12	37.3596		EHD1
	UBB		HSPA8	2.60383		APOB		KCNC3	36.6547		EIF2AK2
	UBC		SRC	2.60106		APP		CACNA2D1	36.5833		EMD
	UBE2A		MTERF3	2.60106		APRT		TPCN2	36.0395		ENO1
	UBE2D2		TOMM6	2.60106		ARCN1		KCNQ5	35.9978		EPHX1
	UBE2D3		PEDS1-UBE2V1	2.60106		ARF1		KCNB2	35.9121		EPRS1
	UBE2L3		MTARC2	2.59086		ARF4		KCNC4	35.8959		ESYT1
	UBE2N		H19	2.58097		ARFIP2		KCNAB1	35.8059		ESYT2
	UBE2V1		STK4	2.57204		ARHGAP1		CLCN3	35.5926		ETFB
	ULK1		IMMT	2.56531		ARHGAP26		KCNK10	35.5828		EWSR1
	ULK2		SAMM50	2.55382		ARHGEF1		KCNIP2	35.5408		F13A1
	ULK3		ATG4C	2.5512		ARHGEF2		CNGB3	35.5321		FARSB
	USP30		PTRH2	2.54764		ARIH1		KCNC2	35.4085		FASN
	USP36		SIRT3	2.48611		ARIH2		TRPV2	35.3666		FECH
	VDAC1		MAP2K1	2.47861		ARL6IP5		KCNMB1	35.358		FH
	VDAC2		HTRA2	2.47115		ARL8B		CLCN7	35.3376		FKBP4
	VDAC3		PARL	2.46821		ARMC10		TRPV3	35.3032		FLNA
	VPS13C		MAP2K2	2.45697		ARMCX2		HVCN1	35.2592		FLNC
	VPS13D		MON1A	2.45365		ARMCX3		SCN7A	35.1093		FMR1
	WDR45		SIRT1	2.4421		ARMT1		KCNK18	35.0565		FTMT
	WDR45B		MDH1	2.43722		ARPC2		KCNT1	34.8537		G6PD
	WIPI1		SKP1	2.42315		ARPC4		SCN3B	34.8252		GABARAP
	WIPI2		FBXW7	2.41856		ASMTL		CACNB4	34.7455		GAPDH
			WDR26	2.39985		ASNS		KCNS3	34.4847		GARS1
			GBA1	2.37185		ASS1		TRPM1	34.1084		GBA1
			CANX	2.37179		ATAD3A		KCNJ4	34.0995		GCLC
			TSPO	2.35058		ATAD3B		TRPM5	33.8697		GFAP
			USP8	2.34772		ATAD3C		MINK1	33.6724		GFPT1
			BCL2L1	2.29805		ATF5		KCNK5	33.6543		GIGYF2
			NBR1	2.29271		ATG10		CNGA1	33.6515		GLS
			NLRP3	2.27013		ATG12		KCNT2	33.4934		GLUD1
			HSP90AA1	2.25311		ATG13		KCNA10	33.2547		GLUL
			HSPA9	2.23691		ATG14		KCNA6	33.1573		GNA11
			MFF	2.23257		ATG16L1		KCNJ16	33.1489		GNAS
			HSP90AB1	2.23226		ATG2A		TPCN1	32.9227		GNB2
			MAPK14	2.22621		ATG2B		KCNMB4	32.8675		GOPC
			TUFM	2.21099		ATG3		SCN2B	32.8164		GPD1L
			FANCC	2.20919		ATG4A		KCNAB2	32.5831		GPHN
			OGT	2.19883		ATG4B		TRPC7	32.5555		GPI
			BCAS3	2.18938		ATG4C		PKD2L1	32.5251		GSTP1
			PHAF1	2.18938		ATG4D		CLIC4	32.2726		H19
			HSPD1	2.17247		ATG5		KCNK16	32.2426		HADHA
			ATG14	2.14423		ATG7		CATSPER1	32.2321		HAX1
			GPX4	2.14275		ATG9A		SCN4B	32.1358		HDAC1
			TRAP1	2.14197		ATG9B		KCNJ13	31.9814		HIF1A
			GSK3A	2.14073		ATIC		KCNJ9	31.9676		HK2
			SNX30	2.14073		ATM		KCNH5	31.9429		HMGB1
			TDRKH	2.1406		ATP12A		KCNMB2	31.9215		HPRT1
			PDK1	2.13188		ATP13A2		CLCA2	31.9176		HRAS
			CHCHD3	2.13145		ATP1B1		CLCA1	31.8546		HSD17B10
			CDC37	2.128		ATP2A2		CLCN4	31.8542		HSP90AA1
			HTT	2.12601		ATP4A		KCND1	31.5837		HSP90B1
			ATP1B1	2.11806		ATP5F1A		CALM1	31.549		HSPA1A
			MARCHF5	2.10433		ATP5F1B		CLCN6	31.4237		HSPA4
			FASN	2.09873		ATP5IF1		KCNMB3	31.4072		HSPA5
			SESN2	2.06799		ATP5PB		CACNB1	31.4053		HSPA8
			PI4KB	2.06508		ATP6AP1		KCNE4	31.3696		HSPA9
			TUBB	2.04315		ATP6V0D1		KCNJ15	31.3171		HSPB1
			USP36	2.0377		ATP6V1A		VDAC2	31.2431		HSPD1
			WIPI1	2.03518		ATP6V1B2		CATSPER2	31.1225		HSPG2
			MTX2	2.02691		ATP6V1G1		KCNK13	31.0978		HTT
			STUB1	2.00588		ATP6V1H		KCNH7	31.0445		IAPP
			BAG5	2.00075		ATP7B		ITPR1	30.8055		IARS1
			NOD2	1.99953		ATP9B		KCNG3	30.7139		IDH1
			TRA-TGC7-1	1.9922		ATPAF2		GH-LCR	30.6908		IDH2
			RB1CC1	1.98935		ATXN10		KCNIP1	30.6827		IGF1
			SCARNA5	1.9875		AUP1		CNGA2	30.6661		IMMT
			MTOR	1.97664		AURKA		KCNH8	30.5943		IQGAP1
			PTEN	1.97588		B3GAT3		KCNV1	30.5066		ITPR2
			UBXN6	1.97567		BABAM2		KCNK17	30.437		ITPR3
			PIP4K2C	1.9643		BAG2		GLRA1	30.4261		IVD
			MRPS2	1.95367		BAG3		HCN3	30.3529		JUP
			ABCD3	1.95247		BAG4		KCNA7	30.3008		KARS1
			BCL2	1.93346		BAG5		P2RX7	30.2498		KRAS
			PEX13	1.93138		BAG6		CACNB3	29.9253		LAMP2
			SPATA18	1.93035		BAIAP2		CACNA2D2	29.8353		LAP3
			SREBF2	1.92544		BAK1		KCNIP4	29.7838		LBR
			KRT15	1.92365		BAX		ANO1	29.7101		LDHA
			SREBF1	1.92262		BBC3		KCNG4	29.5759		LMNA
			ATP5IF1	1.92262		BCAP31		KCNJ18	29.4673		LTA4H
			MAPK1	1.92094		BCAS3		KCNH6	29.3932		MAGED2
			HSPA1A	1.92094		BCAT2		KCNV2	29.357		MAGT1
			ACTB	1.91003		BCCIP		KCNK6	29.346		MAIP1
			PKM	1.91003		BCKDHA		KCNS1	29.1884		MAOA
			ALB	1.91003		BCKDHB		CATSPER3	29.1398		MAP2K1
			TUBB4B	1.91003		BCKDK		FXYD1	29.0156		MAP4K4
			PDIA6	1.91003		BCL2		STIM1	28.8832		MAPK1
			TBC1D5	1.90895		BCL2L1		FXYD4	28.8483		MAPK10
			STX10	1.90895		BCL2L11		KCNJ14	28.7627		MAPK14
			PI4K2A	1.90777		BCL2L13		CACNG2	28.7215		MAPK3
			STOM	1.90777		BCL2L2		KCNU1	28.6783		MAPK8
			CUL1	1.9022		BCS1L		KCNH3	28.6662		MCU
			UQCRC2	1.86416		BDNF-AS		CLIC2	28.6528		MIF
			FAF2	1.86416		BECN1		KCNG1	28.651		MINK1
			TFEB	1.86313		BECN2		CATSPER4	28.6457		MIR1-1
			TBC1D15	1.8607		BET1		COLQ	28.593		MIR7-3HG
			EEF1A1	1.85205		BEX2		PKD1	28.4941		MTOR
			RPL12	1.85205		BIRC2		P2RX1	28.4205		MUC1
			MIEF1	1.84414		BLMH		VDAC3	28.339		MYC
			RPS3	1.83966		BLOC1S1		MCOLN3	28.317		MYH11
			MTPAP	1.83966		BLTP3A		KCNF1	28.1147		MYH9
			UQCRC1	1.83773		BLVRA		CNGA4	28.0655		MYLK
			WIPI2	1.83666		BNIP3		KCNK12	28.0056		NCS1
			LDHA	1.82694		BNIP3L		KCNS2	27.8783		NDRG1
			ATP6V1A	1.82694		BPNT1		BSND	27.8004		NEDD4L
			RPL18	1.82694		BRIX1		CACNA2D3	27.7988		NFE2L2
			VPS35	1.82694		BSG		KCNH4	27.7459		NFKB1
			YWHAZ	1.81389		BST2		KCNG2	27.7324		NLRP3
			PDHA1	1.81389		BUB3		FXYD3	27.6824		NME1
			GLS	1.80047		BYSL		P2RX2	27.637		NOTCH3
			CTPS1	1.80047		BZW1		BEST1	27.5363		NPPA
			PAICS	1.80047		BZW2		KCNE5	27.4026		NSF
			RPS5	1.80047		C1QBP		KCNIP3	27.3448		NUP214
			PLSCR1	1.79222		C9orf72		KCNK15	27.0624		NUP93
			CYP51A1	1.78665		CA2		AQP1	26.8369		OCRL
			STT3B	1.78665		CAD		FXYD2	26.7753		OXSR1
			GDI2	1.78665		CALCOCO2		FXYD6	26.728		P4HB
			SNX2	1.78665		CALR		CACNG1	26.6691		PACC1
			ATAD3B	1.78347		CALU		CLCA4	26.4046		PARK7
			ALDH2	1.7724		CAMK2D		KCNAB3	26.1492		PARP1
			PGK2	1.77228		CAMKK2		CLIC5	26.0489		PCNA
			PGR-AS1	1.76268		CAND1		HTR3A	25.9348		PDCD6
			NFE2L2	1.76221		CANX		P2RX3	25.6737		PDE2A
			MAVS	1.7569		CAP1		P2RX4	25.5812		PDHA1
			GAPDH	1.74943		CAPN1		KCNK7	25.5608		PDLIM5
			ATG16L1	1.74839		CAPN11		GJB2	25.5562		PDP1
			LMAN1	1.74237		CAPN2		ABCC9	24.9441		PEX2
			SDHA	1.7376		CAPNS1		CLIC3	24.5673		PGR-AS1
			CCT2	1.73697		CAPZB		FXYD5	24.3548		PHB1
			FOXO3	1.72571		CARM1		SGK1	24.3426		PKM
			TSG101	1.72549		CARS1		FXYD7	24.1938		PLCG1
			AKT1	1.71309		CARS2		AQP2	24.1189		PLSCR1
			EIF2B1	1.71309		CAT		UNC80	23.9708		PLSCR3
			STOML2	1.71309		CAV1		GLRA3	23.9455		PMS2
			AMFR	1.713		CAV2		TMC1	23.8805		PNP
			CTTN	1.71277		CBL		MCOLN2	23.868		POLG
			BAG6	1.70038		CBR1		CACNG4	23.7504		POLR3A
			PPARGC1A	1.69995		CCAR1		CACNA2D4	23.6387		POR
			RNF31	1.69132		CCDC127		CLCC1	23.55		PPARGC1A
			PFKP	1.6901		CCDC47		INS	22.6708		PPM1B
			NUP93	1.6901		CCDC51		RYR3	22.6452		PPM1G
			FXR2	1.6901		CCT2		CACNG6	22.6241		PPP2CA
			ACIN1	1.6901		CCT3		CALM2	22.5204		PPP3CA
			CRNKL1	1.6901		CCT4		WNK4	22.0827		PPP5C
			HSPB1	1.68823		CCT5		GRIN1	22.0655		PRDX6
			IDH2	1.68733		CCT6A		CACNG5	22.063		PRKAA1
			TFRC	1.68733		CCT7		GJA1	22.0213		PRKAA2
			TARDBP	1.68733		CCT8		SLC11A2	22.0157		PRKACA
			PARP1	1.67391		CCZ1		CACNG7	21.9011		PRKAR1A
			UBA1	1.67391		CCZ1B		CACNG8	21.8064		PRKAR2A
			SUCLA2	1.67391		CD44		P2RX5	21.7388		PRKCD
			MRPL37	1.67391		CD55		CLIC6	21.647		PRKDC
			TIMM44	1.66838		CD81		NEDD4L	21.6346		PRKN
			ATM	1.66366		CD9		CALM3	21.6087		PRMT5
			CHAF1B	1.6611		CDC20		GABRG2	21.4352		PSMC4
			HK1	1.66009		CDC27		SLC12A1	21.1206		PTEN
			NDUFV1	1.66009		CDC34		CACNG3	21.0771		PTPN1
			HSPA4	1.66009		CDC37		CASR	21.02		PTPN11
			VAPA	1.66009		CDC5L		GRIN2A	20.9947		RAB5A
			UBXN1	1.66009		CDC73		GABRA1	20.8259		RACK1
			CISD2	1.64583		CDIPT		TMC2	20.7757		RANBP2
			MON2	1.64583		CDK1		SLC12A3	20.634		RELA
			SRSF4	1.64582		CDK11A		STX1A	20.5706		RHOA
			CLINT1	1.64582		CDK5RAP1		CHRNA4	20.4182		RIPK1
			LONP1	1.64371		CDK5RAP3		WNK1	20.3709		RIPK3
			OCIAD1	1.63613		CDK8		CLNS1A	20.3337		RPL5
			SIAH3	1.63613		CDKAL1		CHRNA7	20.2559		RPS27A
			HSPA5	1.63435		CDKN2A		ATP1A2	20.2453		RPS6KA3
			PRPF8	1.63435		CENPB		PANX1	19.9691		SARAF
			ARMCX3	1.63109		CERNA3		GLRA2	19.7892		SARS2
			MAPK9	1.62665		CERS1		P2RX6	19.7855		SCARNA5
			MAP2K7	1.62665		CFAP20		CHRNB2	19.7192		SCD
			ULK2	1.62553		CFL1		ANO6	19.4375		SCO2
			VIM	1.62251		CHAF1B		APP	19.3157		SDHA
			DSP	1.61581		CHCHD10		ITPR3	19.1672		SEC61A1
			MIF	1.61581		CHCHD2P9		GLRB	18.7943		SEC61B
			STEAP3	1.61581		CHCHD3		PACC1	18.7311		SEC61G
			FADS2	1.61581		CHD4		PIEZO1P1	18.6265		SEC62
			SLC25A24	1.61581		CHDH		PIEZO1P2	18.6265		SEC63
			TOM1	1.61581		CHEK2		ZACNP1	18.6265		SHC1
			TSC2	1.61471		CHMP2A		GRIK2	18.6148		SLC12A2
			DNAJA1	1.61041		CHMP5		BDNF-AS	18.5363		SLC12A4
			MAP2K3	1.59993		CHUK		MIP	18.3555		SLC12A6
			NAXE	1.59993		CIAO1		AQP4	18.2973		SLC16A1
			EMC1	1.59993		CIAO2A		SLC11A1	18.2872		SLC25A10
			SCAMP3	1.59993		CISD1		GRIN2B	18.2167		SLC25A13
			SEC22B	1.59993		CISD2		UNC79	18.1787		SLC25A3
			APP	1.59826		CKAP4		LRRC8A	18.0831		SLC25A4
			ANXA5	1.59822		CKB		TMC5	18.0824		SLC31A1
			PRKCD	1.59801		CLEC16A		CRACR2A	18.0771		SLC7A11
			STIP1	1.59801		CLIC1		TMC3	18.0203		SMAD2
			HNRNPM	1.59801		CLINT1		PKD1L3	17.9383		SMAD3
			CCT8	1.59801		CLP1		TRPC4AP	17.9101		SNCA
			VWA8	1.59636		CLPB		CAMK2G	17.8765		SNTB2
			PRKAA2	1.59486		CLPP		TMC7	17.8229		SNX27
			PRDX6	1.58747		CLPTM1L		ACE	17.7897		SOD2-OT1
			NAA10	1.58688		CLTC		GRIA1	17.5322		SPTAN1
			NAA16	1.58688		CLU		CAV3	17.5183		SQSTM1
			TUBB2A	1.5853		CLUH		SOD1	17.4807		SRC
			TUBA1B	1.5853		CMAS		TMEM175	17.4194		STAT3
			HNRNPH1	1.5853		CNDP2		ITPR2	17.4153		STIM1
			HNRNPU	1.5853		CNN3		TRPC2	17.3313		STOM
			TUBA1C	1.5853		CNOT4		GABRB1	17.2953		STOML2
			TUBB6	1.5853		CNOT6L		ENSG00000286220	17.2867		STT3B
			ARIH1	1.5853		CNP		GABRB3	17.2698		STUB1
			RETREG1	1.58463		COA7		TMC4	17.1748		STXBP1
			GPD2	1.58337		COASY		HSPG2	17.0814		TARDBP
			HSPA1L	1.58337		COG2		PKD2L2	16.9783		TBC1D24
			RMDN3	1.58337		COG6		SLC8A1	16.9598		TFRC
			CCZ1B	1.58337		COL11A1		HTR3B	16.8948		TGFB1
			PVT1	1.57866		COPA		ORAI3	16.8747		TGM2
			CAT	1.57536		COPB1		ATP2A1	16.7591		TLR4
			BLOC1S1	1.57426		COPB2		NR3C2	16.684		TMBIM6
			HILPDA	1.57426		COPG1		ATP2A2	16.6671		TMEM165
			IMPDH2	1.57225		COPS7B		GRIA2	16.6386		TNF
			KIF11	1.57225		COPZ1		TMC6	16.5969		TOMM40
			HSP90B1	1.57225		COQ5		CLCA3P	16.5197		TP53
			MYH9	1.57225		COQ6		TMC8	16.4932		TPP1
			FUS	1.57225		CORO1A		TTYH3	16.4661		TRA-TGC7-1
			PDIA3	1.57225		CORO1B		NALF1	16.3888		TRC-GCA24-1
			PFAS	1.57225		CORO1C		CAV1	16.3623		TRIM21
			CCT3	1.57225		CORO7		ATP1A1	16.3541		TRIM28
			RPL7	1.57225		COX15		CYP3A4	16.3247		TRN-GTT2-1
			NPLOC4	1.57225		CPNE1		SCLT1	16.3196		TRPV4
			RAB1B	1.57225		CPNE3		ALB	16.3067		TSC2
			YWHAE	1.55883		CPS1		DLG4	16.2759		TSPO
			RPL11	1.55883		CPSF2		KRIT1	16.2378		TUBA1B
			MCM7	1.55883		CPSF6		UCP2	16.2376		TUBB
			CFL1	1.55883		CPT1A		SLC9A3	16.1968		TXN
			SHMT2	1.55883		CPT2		CHRNA3	16.0195		UBA52
			EPRS1	1.55883		CPVL		FXYD6P3	15.988		UBB
			NUP155	1.55883		CREB1		TTYH1	15.9623		UBC
			PLEC	1.55883		CRLF3		ADCY10	15.934		UBE2E3
			SPTBN1	1.55883		CRNKL1		BEST2	15.9004		UBE2L3
			TRIM25	1.55883		CRTAP		KCTD7	15.8581		UBR4
			HNRNPD	1.55883		CS		MCU	15.8354		UCP1
			RPL21	1.55883		CSDE1		SLC12A2	15.805		VCAM1
			RPLP0	1.55883		CSE1L		ANO9	15.7485		VCP
			IGF2BP3	1.55883		CSK		TTYH2	15.7482		VDAC1
			RPS15A	1.55883		CSNK2A1		NEDD4	15.7369		VDAC2
			ABCB10	1.55883		CSNK2A2		ENKUR	15.7323		VDAC3
			CCT4	1.55883		CSNK2B		GABRB2	15.6977		VIM
			RPL8	1.55883		CSTF1		AGRN	15.6796		VIPAS39
			RPS2	1.55883		CSTF3		GABRR1	15.671		VTN
			RPS3A	1.55883		CTBP1		LOC102724058	15.6488		WFS1
			RPS18	1.55883		CTBP2		CALHM1	15.6473		XIAP
			ROCK2	1.55025		CTNNB1		PKD1L1	15.6452		XRCC5
			CTSK	1.54895		CTNNBL1		EDN1	15.5029		YES1
			FZD5	1.54895		CTNND1		AQP3	15.4881		YWHAB
			ESYT1	1.54783		CTPS1		KCTD3	15.38		YWHAE
			GLUD1	1.54501		CTPS2		CASQ2	15.3541		YWHAG
			PRKDC	1.54501		CTSK		CHRNB4	15.3178		YWHAH
			EIF2AK2	1.54501		CTTN		ANK2	15.2579		YWHAZ
			EEF2	1.54501		CUL1		CATSPERG	15.1327
			EIF4A1	1.54501		CUL2		ANO3	15.1271
			TUBB4A	1.54501		CUL3		LOC108663985	15.0905
			TRAF6	1.54501		CUL4A		TCAF1	15.0531
			UMPS	1.54501		CUL4B		GJB1	15.0479
			YWHAH	1.54501		CUL5		GRIK5	15.0439
			GANAB	1.54501		CWC22		KNG1	14.9953
			PYCR1	1.54501		CYB5R1		ABCB1	14.9595
			RUVBL1	1.54501		CYC1		ANO2	14.9323
			EIF3F	1.54501		CYCS		TCAF2	14.904
			EIF4A3	1.54501		CYP20A1		GRIA3	14.8555
			IDH3A	1.54501		CYP51A1		CHRNA2	14.8146
			RAN	1.54501		DAP3		DNAH8	14.8144
			DARS2	1.54501		DARS1		GABRA2	14.7029
			SARS1	1.54501		DARS2		ORAI2	14.6428
			CSE1L	1.54501		DAZAP1		KCTD5	14.6363
			GMPPA	1.54501		DAZAP2		EGF	14.5607
			RPS9	1.54501		DBN1		ATP7A	14.5572
			CCT7	1.54501		DBR1		CP	14.5018
			DAP3	1.54501		DCAF16		PTK2B	14.4519
			EEF1G	1.54501		DCAF8		CATSPERB	14.4145
			NCAPD2	1.54501		DCD		RRAD	14.4022
			RPL4	1.54501		DCN		GABRA5	14.3832
			CAND1	1.54501		DCTN4		GJA5	14.3263
			RPL9	1.54501		DCXR		GABRA3	14.271
			MTCH2	1.54501		DDB1		ANO10	14.2577
			RFC3	1.54501		DDB2		CDKN3	14.2071
			SF3A1	1.54501		DDI2		CATSPERD	14.1516
			ACTR1A	1.54501		DDOST		STOM	14.1043
			TRIM5	1.5381		DDRGK1		ATP2A3	14.0922
			NFKB1	1.5372		DDX1		ANO5	14.0682
			UCHL1	1.53075		DDX17		ATP2B2	14.001
			PHGDH	1.53075		DDX18		PRSS8	13.9151
			ENO1	1.53075		DDX19A		CHRNB3	13.9098
			JUP	1.53075		DDX21		CHRNA5	13.8947
			TUBG1	1.53075		DDX23		SRC	13.8645
			XPO1	1.53075		DDX27		KCTD17	13.8398
			CTNND1	1.53075		DDX39A		CHRNA6	13.8291
			EIF4A2	1.53075		DDX39B		OXSR1	13.8289
			TMPO	1.53075		DDX3X		LRRC8D	13.8208
			BCKDK	1.53075		DDX46		GABRD	13.7927
			RPL15	1.53075		DDX47		DPP6	13.7227
			CNP	1.53075		DDX49		TMEM120A	13.6965
			PIGK	1.53075		DDX5		GABRE	13.6789
			NPEPPS	1.53075		DDX52		PRKACA	13.6262
			C9orf72	1.53075		DDX54		TMEM38B	13.5398
			SEC23A	1.53075		DDX56		ANXA5	13.5251
			DDX39B	1.53075		DDX6		TF	13.501
			SMARCAD1	1.53075		DEF8		CHRNA9	13.498
			HS2ST1	1.53075		DEK		CAMK2D	13.4915
			AAAS	1.53075		DELE1		CYCS	13.4214
			PREB	1.53075		DERA		CLDN16	13.4055
			RPL28	1.53075		DGKE		SGK3	13.3692
			CCDC47	1.53075		DHFR		GJA8	13.3448
			CORO1C	1.53075		DHRS7B		GRIK1	13.3357
			ZC3HAV1	1.53075		DHTKD1		CERNA3	13.2566
			ESYT2	1.53075		DHX15		ATP1B1	13.2554
			WDR41	1.53075		DHX29		OPRM1	13.2433
			ACTBL2	1.53075		DHX30		LRRC8C	13.1914
			BCS1L	1.52857		DHX38		AKT1	13.1588
			TMEM43	1.52378		DHX57		GABBR1	13.1352
			STK38	1.52378		DHX9		RHAG	13.1239
			PCNA	1.51601		DIAPH2		GABRA6	13.1148
			ALDOA	1.51601		DIS3		GRIN3A	13.1131
			MAP3K7	1.51601		DISC1		MICU1	13.1113
			AHCY	1.51601		DKC1		CATSPERZ	13.1103
			OAT	1.51601		DLD		GABRR2	13.0391
			ACSL4	1.51601		DLST		SLC6A4	12.9806
			NAMPT	1.51601		DMAC2L		ATP7B	12.9728
			PGM1	1.51601		DNAJA1		AQP9	12.9265
			PRKCI	1.51601		DNAJA2		WNK3	12.8858
			ACLY	1.51601		DNAJA3		SLC26A9	12.8854
			ALDH18A1	1.51601		DNAJB2		TRDN	12.8681
			FDPS	1.51601		DNAJC13		TMEM37	12.863
			FEN1	1.51601		DNAJC16		ATP2B1	12.821
			GDI1	1.51601		DNAJC3		CRACR2B	12.8077
			ILK	1.51601		DNAJC7		LRRC8B	12.791
			UGDH	1.51601		DNM1L		BAX	12.7402
			WARS1	1.51601		DNM2		KCTD1	12.728
			ATP5F1B	1.51601		DNMT1		KCMF1	12.7097
			COASY	1.51601		DNPEP		RAPSN	12.7061
			TUBB2B	1.51601		DOCK7		KCTD15	12.6628
			ACSF3	1.51601		DOCK8		SCN1A-AS1	12.6625
			ERLIN2	1.51601		DPM1		LRRC26	12.658
			IDH3B	1.51601		DPP3		KCTD12	12.5917
			LAP3	1.51601		DPP9		GRIN2D	12.5753
			SERPINB6	1.51601		DPYSL2		EGFR	12.5692
			ACTR2	1.51601		DPYSL3		NOS3	12.5385
			SRP54	1.51601		DPYSL5		GRIA4	12.5354
			ADSS2	1.51601		DRG1		LRRC52	12.5195
			TRIP13	1.51601		DRG2		TMEM38A	12.496
			EPB41L3	1.51601		DSG1		VDAC1P4	12.4841
			CDK11A	1.51601		DSG2		SNTA1	12.4724
			GFPT2	1.51601		DSP		ATP2C2	12.4447
			MRI1	1.51601		DST		LOC106501713	12.4371
			RPL18A	1.51601		DTL		NHERF1	12.4354
			SEC24A	1.51601		DTYMK		NOS1	12.4313
			SF3A2	1.51601		DUSP1		SLC30A1	12.427
			ILF2	1.51601		DUSP9		CLNS1AP1	12.3929
			MRPS30	1.51601		DYNC1H1		KCTD10	12.3273
			UTP18	1.51601		DYNC1I2		BEST4	12.3242
			MAPK8	1.51439		DYNC1LI1		PSMC4	12.3167
			MCL1	1.50996		E2F3		ASPH	12.304
			BLMH	1.50996		EARS2		SLC9A1	12.2843
			MIR320A	1.50996		EDC3		NPPA	12.2582
			ARIH2	1.50806		EDC4		CAT	12.2573
			PPP3CA	1.50073		EED		CHRNA10	12.2571
			GNAS	1.50073		EEF1A1		TGFB1	12.2421
			PGK1	1.50073		EEF1G		ANK3	12.2374
			PTPN1	1.50073		EEF2		GRIK4	12.2032
			STIM1	1.50073		EFTUD2		STIM2	12.2005
			GPHN	1.50073		EHD1		KCTD11	12.1855
			GOT2	1.50073		EHD4		CHRNG	12.184
			SGPL1	1.50073		EIF2AK1		HTR3C	12.1365
			ALDH3A2	1.50073		EIF2AK2		SLC4A1	12.122
			LBR	1.50073		EIF2B1		BCL2	12.0675
			ATP6AP1	1.50073		EIF2B3		GABRG3	12.045
			CKB	1.50073		EIF2B5		CRP	12.0346
			FIG4	1.50073		EIF2S1		GJC1	12.0342
			GBF1	1.50073		EIF2S2		P2RX5-TAX1BP3	12.0177
			CORO1A	1.50073		EIF2S3		FKBP1B	11.9956
			SLC33A1	1.50073		EIF3A		CA2	11.9438
			FBXW11	1.50073		EIF3B		AQP5	11.9308
			RRAGC	1.50073		EIF3C		SLC5A3	11.8908
			SNX1	1.50073		EIF3D		BEST3	11.8373
			PIGT	1.50073		EIF3E		SRI	11.8254
			U2AF2	1.50073		EIF3F		GJB3	11.717
			UVRAG	1.50073		EIF3G		GRIK3	11.7065
			VPS45	1.50073		EIF3I		CATSPERE	11.7051
			ACBD3	1.50073		EIF3L		PLN	11.6508
			DCTN4	1.50073		EIF4A1		SNAP25	11.6409
			KDELR1	1.50073		EIF4A2		ANO8	11.6272
			SRPRA	1.50073		EIF4A3		GJA3	11.5927
			OSBPL9	1.50073		EIF4G1		P2RY2	11.5918
			CDK5RAP3	1.50073		EIF4G2		FKBP1A	11.5869
			OSBPL11	1.50073		EIF5B		LRRC8E	11.5352
			SEH1L	1.50073		EIPR1		MICU2	11.5251
			TBC1D22A	1.50073		ELAC2		ATP2C1	11.4855
			RMST	1.50073		ELAVL1		CLDN10	11.485
			RRM1	1.48485		ELP1		CALCA	11.4822
			ATP6V0D1	1.48485		ELP3		DPP10	11.4728
			HDAC3	1.48422		ELP5		SLC2A1	11.4599
			BET1	1.482		EMC1		ATP2B3	11.4405
			ZFYVE16	1.482		EMC4		SCNM1	11.4355
			NDUFA10	1.48096		EMD		TMEM63A	11.429
			LINC-PINT	1.47475		EMG1		SEC61A1	11.4218
			ANXA1	1.47238		EML2		KCTD9	11.3979
			GDAP1	1.47099		ENO1		SLC39A8	11.3792
			FAM20B	1.46829		EP300		LRRC55	11.3695
			ATG9B	1.46736		EPB41L3		KCTD2	11.3553
			ATG2B	1.46674		EPB41L5		CNR1	11.3385
			TRC-GCA24-1	1.46674		EPHA2		VDAC1P1	11.3003
			TMEM11	1.46568		EPHX1		GRID2	11.2817
			MAPK15	1.46568		EPPK1		HTR3E	11.2755
			HDHD5	1.46568		EPRS1		UCP1	11.2658
			STK3	1.4498		EPS15		MAPK1	11.2618
			CHDH	1.4498		EPS8		ANO4	11.2551
			MYO19	1.4498		EPS8L2		ATP12A	11.2348
			SLC25A13	1.44788		ERAL1		ANO7	11.2155
			UBE2D1	1.44623		ERGIC1		CFTR-AS1	11.2088
			SEC61A1	1.43517		ERLIN2		GABRA4	11.189
			AGK	1.43517		ERO1A		AQP8	11.1848
			TGFB1	1.43324		ESYT1		KLHL3	11.1839
			RHOA	1.43324		ESYT2		CHRM2	11.1736
			MST1	1.43324		ETF1		KCTD18	11.1704
			TRABD	1.43324		ETFB		CASQ1	11.1364
			MT-TK	1.43324		EWSR1		STK39	11.1016
			TUG1	1.43277		EXD2		NALF2	11.0707
			PIK3C3	1.4242		EXOC4		GRIN2C	11.0229
			AIFM1	1.42212		EXOSC10		PIK3CA	10.9534
			DDX3X	1.42212		EXOSC3		LOC130008987	10.8596
			ACO2	1.42212		EXOSC6		SLC31A1	10.8571
			RIPK1	1.41592		F13A1		TNF	10.8325
			TFE3	1.41592		FADS2		LRRC38	10.818
			HSPA1B	1.41592		FADS3		SST	10.8093
			ATP6V1G1	1.41592		FAF1		HTR3D	10.7936
			MIR138-2	1.41592		FAF2		GRID1	10.7926
			FH	1.4087		FAM120A		IL6	10.7859
			AARS1	1.4087		FAM20B		PRKCA	10.7833
			PMPCB	1.4087		FAM98A		DLG1	10.7484
			YARS1	1.4087		FAM98B		HIF1A	10.7371
			APEH	1.4087		FANCA		SLC26A4	10.7019
			RHOT2	1.4087		FANCC		VDAC1P5	10.6949
			CPVL	1.4087		FAR1		OPRK1	10.6886
			ACAD11	1.4087		FARSA		LOC110121269	10.6878
			MYLK	1.40041		FARSB		SNCA	10.669
			MYH11	1.40041		FASN		ADRB2	10.6653
			PRKD2	1.40041		FASTKD5		AGT	10.6628
			SMURF1	1.40041		FAU		ATP2B4	10.6488
			MAP1A	1.40041		FBL		DMD	10.6185
			AKR1E2	1.40041		FBP1		ITGB1	10.5996
			LMCD1	1.40041		FBXL18		CABP1	10.5061
			TCHP	1.40024		FBXL4		CHRM3	10.4571
			NME4	1.3977		FBXO22		PICK1	10.4413
			STARD7	1.3977		FBXO3		SLC39A14	10.4293
			TUBB3	1.39488		FBXO7		TP53	10.4142
			FLNA	1.39488		FBXW11		AQP7	10.3533
			PARK7	1.39488		FBXW7		ATP4A	10.3438
			TXN	1.39488		FDPS		GJB6	10.3337
			C1QBP	1.39488		FDX1		PRNP	10.2639
			PSMA7	1.39488		FDXR		AGTR1	10.2463
			PSMB5	1.39488		FECH		JPH2	10.2082
			ABI2	1.38734		FEN1		UCP3	10.1773
			PPP2CA	1.38062		FERMT2		REN	10.1757
			PRMT1	1.38062		FH		HSPA5	10.1627
			HNRNPA2B1	1.38062		FIG4		TMEM63C	10.1496
			PMPCA	1.38062		FIS1		PIK3CG	10.1407
			PINK1-AS	1.38062		FKBP15		ATP1A3	10.1329
			CAV1	1.37844		FKBP4		VDAC1P2	10.105
			ALDH7A1	1.37844		FKBP8		AKAP9	10.0806
			RAD23B	1.37844		FLII		MPO	10.0707
			SHC1	1.37844		FLNA		FOS	10.0612
			ZBTB17	1.37844		FLNB		GABRQ	10.0374
			CKAP4	1.37844		FLNC		NCS1	10.0263
			STX17	1.37844		FLOT1		PRKCE	9.96831
			RMC1	1.37844		FLOT2		NGF	9.95629
			SNHG14	1.37844		FLT3		PLCB1	9.90008
			PYCR1-AS1	1.37844		FMR1		DLG2	9.89907
			CDKN2A	1.36588		FN3KRP		AKAP5	9.89833
			KRT1	1.36588		FNIP2		SYT1	9.89547
			NME1	1.36588		FNTB		NOS2	9.88864
			USP14	1.36588		FOXO3		LTF	9.87023
			KRT10	1.36588		FSCN1		CCDC51	9.85892
			KRT9	1.36588		FTMT		LOC440895	9.81697
			PPM1B	1.36588		FTO		XDH	9.80913
			KRT2	1.36588		FTSJ3		F2	9.78546
			IDH3G	1.36588		FUBP3		DMPK	9.77384
			HSP90AB4P	1.36588		FUNDC1		SLC8A3	9.76315
			UBE2G2	1.35793		FUNDC2		CASP3	9.74978
			USP33	1.35793		FUS		CREB1	9.73949
			RNF121	1.35793		FUT8		SLC1A3	9.71285
			BIRC2	1.3506		FXR1		UMOD	9.62709
			ANXA2	1.3506		FXR2		GRIN3B	9.6168
			IRF3	1.3506		FYCO1		ANXA6	9.60437
			TRAF2	1.3506		FZD5		TJP1	9.58124
			DSG2	1.3506		G3BP2		CAMK2A	9.53488
			VAPB	1.3506		G6PD		LOC111674472	9.53011
			CLPB	1.3506		GABARAP		VIP	9.49296
			TRIM21	1.3506		GABARAPL1		HBB	9.45644
			SPTBN2	1.3506		GABARAPL2		LOC123956257	9.4519
			VPS29	1.3506		GABARAPL3		NHERF2	9.45021
			LMO7	1.3506		GADD45GIP1		GRM1	9.44304
			DCD	1.3506		GAK		SGK2	9.43583
			MTARC1	1.3506		GALK1		GABRP	9.42381
			TAX1BP1	1.34245		GALNT1		PSEN1	9.38914
			PLOD2	1.34242		GANAB		DUSP19	9.37999
			NADSYN1	1.34242		GAPDH		SLC40A1	9.35614
			RFWD3	1.34242		GAPVD1		CLDN19	9.32689
			ACTRT1	1.34242		GARS1		BRAF	9.32283
			KIAA0232	1.34242		GART		GABBR2	9.30717
			EPHA2	1.3359		GATAD2B		GPD1L	9.30134
			ITCH	1.3359		GBA1		MUSK	9.29457
			SLC12A6	1.3359		GBF1		SLC1A2	9.28191
			SLC12A4	1.3359		GCC1		SLC39A6	9.28147
			EPS15	1.3359		GCDH		SLC39A1	9.26655
			AKAP1	1.3359		GCLC		GJB4	9.25422
			ANO6	1.3359		GCN1		VDR	9.23909
			SAR1A	1.3359		GDAP1		CBARP	9.23745
			CHMP2A	1.3359		GDI1		VDAC1P3	9.18287
			LPCAT3	1.3359		GDI2		PLA2G6	9.1553
			TBC1D17	1.3359		GDPD1		GABRG1	9.15252
			MT-ND6	1.3359		GFAP		SLC30A8	9.14562
			ARL6IP5	1.3359		GFM1		P2RY1	9.11277
			KHNYN	1.3359		GFPT1		CHRM1	9.09133
			MIR155	1.3359		GFPT2		SLC22A5	9.0892
			CREB1	1.33472		GGCX		GABRR3	9.08543
			MAPK3	1.33472		GGT7		FXYD6-FXYD2	9.06993
			PPIB	1.33472		GHDC		SLC25A3	9.05657
			PRDX1	1.33472		GHITM		FURIN	9.00257
			DHFR	1.33472		GIGYF2		ATP1B3	8.98936
			RBX1	1.33472		GINS1		CALHM3	8.98843
			EARS2	1.33472		GLB1		RPS27A	8.98729
			HNRNPDL	1.33472		GLS		FTH1	8.9822
			ACAA2	1.33472		GLT8D1		NPY	8.97541
			NDUFAF4	1.33472		GLUD1		SLC12A5	8.97499
			PSMB2	1.33472		GLUL		OSTM1	8.94854
			RAB10	1.33472		GLYR1		MICU3	8.94225
			EDC3	1.33472		GMDS		BTBD10	8.93434
			DNAJC3	1.33472		GMPPA		SLC24A3	8.89066
			DPYSL5	1.33472		GMPS		SLC4A4	8.87105
			L2HGDH	1.33472		GNA11		PTPN11	8.86999
			PPM1G	1.33472		GNA13		GJA4	8.86572
			UBAP2L	1.33472		GNAI2		SLC12A4	8.85793
			EDC4	1.33472		GNAS		CD4	8.85421
			MRPS34	1.33472		GNB2		NLRP3	8.84755
			PTPMT1	1.33472		GNL1		ANXA2	8.84728
			POLR2H	1.33472		GNL2		SLC8B1	8.83532
			MON1B	1.33472		GNL3		HNF1B	8.82154
			MIR302A	1.32813		GNPDA1		SCARNA5	8.81798
			CAPN1	1.31816		GOLGA4		LOC111674475	8.79616
			KEAP1	1.31816		GOLGA5		BCL2L1	8.78528
			SPTAN1	1.31816		GOLGB1		GCK	8.75116
			ADH5	1.31816		GOLT1B		ATP1A4	8.72926
			VCAM1	1.31816		GOPC		OTOP1	8.72792
			B3GAT3	1.31816		GORASP2		GSR	8.71914
			HLA-C	1.31816		GOSR1		VEGFA	8.69242
			RPTOR	1.31816		GOT1		HMOX1	8.68999
			APBB1	1.31816		GOT2		HSPA8	8.68301
			CDC34	1.31816		GPCPD1		QDPR	8.67178
			DISC1	1.31816		GPD1L		PGR-AS1	8.66585
			FBL	1.31816		GPD2		AOC1	8.58976
			FAF1	1.31816		GPHN		P2RY6	8.57675
			RPS26	1.31816		GPI		TMEM63B	8.56674
			CHMP5	1.31816		GPS1		CDH1	8.56441
			SENP3	1.31816		GPSM1		SOD2-OT1	8.5607
			AUP1	1.31816		GPX4		CLDN4	8.56011
			CYP20A1	1.31816		GRHPR		SLN	8.55111
			FADS3	1.31816		GRN		DOK7	8.54446
			GLT8D1	1.31816		GRWD1		LOC105372791	8.5353
			LYAR	1.31816		GSDMD		RHO	8.53417
			PNO1	1.31816		GSK3A		PTPN3	8.53125
			SEC61B	1.31816		GSPT1		SLC4A2	8.52164
			VPS26B	1.31816		GSTK1		CCK	8.52056
			SEC62	1.31816		GSTP1		ATP1B2	8.51769
			SRPRB	1.31816		GTF3C1		SLC22A2	8.51093
			SNAP47	1.31816		GTF3C4		LGI1	8.48491
			HPF1	1.31816		GTF3C5		GNAQ	8.47701
			SAR1B	1.31194		GTPBP1		CALB1	8.44666
			REEP5	1.31194		GTPBP8		DRD2	8.44147
			SNX3	1.31194		GYS1		TMEM150C	8.42783
			YKT6	1.31194		H19		SLC1A1	8.42536
			SPG21	1.31194		H2AJ		SLC26A7	8.4214
			ATG2A	1.31194		HACD3		CALR	8.38135
			SH3GLB1	1.31194		HADHA		RHCG	8.37874
			EMC4	1.31194		HADHB		PRKG1	8.37578
			TCP1	1.30747		HARS2		SLC12A7	8.37431
			CD55	1.30083		HAT1		SLC5A1	8.34516
			ABAT	1.30083		HAUS4		CBS	8.34075
			EMD	1.30083		HAX1		B2M	8.32777
			NDUFS7	1.30083		HBD		PATJ	8.30522
			PGAM1	1.30083		HBS1L		SLC26A3	8.29487
			RAP1B	1.30083		HCCS		ATP6V1B1	8.2658
			RTN4	1.30083		HDAC1		SIGMAR1	8.2619
			BLVRA	1.30083		HDAC2		ALAD	8.26135
			DPM1	1.30083		HDAC3		PRKCB	8.25323
			NDUFA9	1.30083		HDAC6		CUL3	8.23769
			RPL35A	1.30083		HDGF		BDNF	8.22499
			DCXR	1.30083		HDHD5		MMP9	8.21707
			MACROH2A1	1.30083		HDLBP		JUN	8.21247
			RPL13A	1.30083		HEATR1		CCL2	8.2069
			VPS37A	1.30083		HGH1		FGF2	8.20454
			MRPS16	1.30083		HGS		ENSG00000275163	8.20394
			MRPL44	1.30083		HIF1A		PVALB	8.19939
			NUP205	1.30083		HILPDA		ATP6AP1	8.18448
			DHX29	1.30083		HK1		TMCO1	8.17925
			PLEKHA1	1.30083		HK2		ALPP	8.16819
			ARPC4	1.30083		HLA-A		GFPT1	8.16578
			RPL38	1.30083		HLA-C		PTH	8.15555
			SHPK	1.30083		HMBS		CHRFAM7A	8.14505
			TRAPPC12	1.30083		HMGB1		ATP4B	8.14317
			NME6	1.30083		HMGCS1		IL1B	8.14108
			PIP4K2B	1.30083		HNRNPA1		RAF1	8.13492
			ARL8B	1.30083		HNRNPA2B1		GJD2	8.12254
			MAGOHB	1.30083		HNRNPA3		OPRD1	8.11787
			RPS27L	1.30083		HNRNPAB		AQP6	8.10837
			DERA	1.30083		HNRNPC		TTR	8.10028
			ANKRD13A	1.30083		HNRNPD		PTPA	8.09864
			CFAP20	1.30083		HNRNPDL		COMMD1	8.0918
			LRRC59	1.30083		HNRNPF		SLC39A2	8.08826
			WDR6	1.30083		HNRNPH1		SLC5A4	8.07659
			ARMCX2	1.30083		HNRNPH2		GMPPB	8.07115
			MRPL4	1.30083		HNRNPK		PIRT	8.06306
			PSMG3	1.30083		HNRNPL		MB	8.06009
			TNFAIP8L1	1.30083		HNRNPM		KCNQ1-AS1	8.04297
			FLOT2	1.28544		HNRNPR		MAPK3	8.03361
			PRKACA	1.28262		HNRNPU		SGCB	8.02757
			SMAD2	1.28262		HNRNPUL1		PPARG	8.01745
			SLC12A2	1.28262		HP1BP3		GNAI1	8.01536
			ATP7B	1.28262		HPF1		CNTNAP2	8.00548
			GFAP	1.28262		HPRT1		WNK2	8.00504
			GLUL	1.28262		HRAS		WWP2	8.00496
			SIRT2	1.28262		HS1BP3		CNNM4	7.94224
			WWOX	1.28262		HS2ST1		CAMK2B	7.92187
			ITPR2	1.28262		HSD17B10		AQP11	7.91873
			PCK2	1.28262		HSD17B12		GSN	7.88759
			PIK3R4	1.28262		HSDL2		ANXA1	7.88656
			AARS2	1.28262		HSP90AA1		LOC402192	7.87343
			BCAT2	1.28262		HSP90AB1		SLC12A6	7.8559
			MADD	1.28262		HSP90AB3P		ACTN2	7.83762
			NDUFS1	1.28262		HSP90AB4P		ATP13A1	7.83621
			PRKD3	1.28262		HSP90B1		GJD3	7.83577
			TUBA8	1.28262		HSPA13		SLC9C1	7.81676
			SOAT1	1.28262		HSPA1A		TCIRG1	7.81585
			CALU	1.28262		HSPA1B		S100B	7.81521
			SEC63	1.28262		HSPA1L		TMEM87A	7.81153
			DIAPH2	1.28262		HSPA2		SLC22A6	7.80735
			PPFIBP1	1.28262		HSPA4		CYBB	7.80057
			VAMP7	1.28262		HSPA4L		SOD2	7.79975
			RALGAPA1	1.28262		HSPA5		PRF1	7.77754
			GOPC	1.28262		HSPA6		AVPR2	7.77624
			RTN3	1.28262		HSPA8		PTGS2	7.7693
			SEC24B	1.28262		HSPA9		SLC30A2	7.76747
			TOR1AIP1	1.28262		HSPB1		MYLK	7.76664
			TRIP11	1.28262		HSPD1		CTNNB1	7.76399
			VPS41	1.28262		HSPG2		EPO	7.74833
			COG6	1.28262		HSPH1		GLUD1	7.74643
			FYCO1	1.28262		HTRA2		PLA2G4A	7.74635
			MBOAT7	1.28262		HTT		TKT	7.74504
			VPS26A	1.28262		HUWE1		ATP6V0A4	7.72648
			RRAGA	1.28262		HYOU1		UBC	7.72636
			ZDHHC13	1.28262		IAPP		CYP11B2	7.72537
			GOLGA5	1.28262		IARS1		PKP2	7.71784
			KPNA5	1.28262		IARS2		AQP10	7.71243
			MEGF8	1.28262		IBA57		ATP6V0C	7.70895
			ST7	1.28262		IDH1		ACHE	7.68322
			UBE2Z	1.28262		IDH2		GRP	7.6796
			VIPAS39	1.28262		IDH3A		HSP90AA1	7.67906
			WASHC4	1.28262		IDH3B		CNBP	7.65207
			GOLGA4	1.28262		IDH3G		STAC3	7.64492
			SEC16A	1.28262		IGF1		F2R	7.64283
			SNX17	1.28262		IGF2BP1		LETM1	7.63988
			SNX4	1.28262		IGF2BP2		MMP1	7.59893
			AKAP11	1.28262		IGF2BP3		TTN	7.59128
			FNIP2	1.28262		IGF2R		CACHD1	7.58426
			GOLGB1	1.28262		IGFBP3		BCHE	7.57951
			LRCH4	1.28262		IGH		F2RL1	7.5691
			ACTR10	1.28262		IGHG2		CD36	7.56255
			CLUH	1.28262		IGHV3-23		FGF12	7.56173
			FKBP15	1.28262		IGKC		AKAP1	7.55607
			DEF8	1.28262		IKBKG		RHD	7.53573
			GCC1	1.28262		IL25		CXCL8	7.53529
			HS1BP3	1.28262		IL33		SLC8A2	7.52302
			NDC1	1.28262		ILF2		MAPK14	7.5056
			RABGAP1	1.28262		ILF3		RACK1	7.49824
			VPS26C	1.28262		ILK		SMAD3	7.48506
			BLTP3A	1.28262		ILVBL		EDNRA	7.47093
			EXD2	1.28262		IMMT		ELN	7.46118
			TNF	1.27109		IMP4		MCUB	7.45573
			DHX38	1.26993		IMPDH2		TH	7.4515
			SCRN1	1.26993		INTS6		PEX5L	7.45126
			NFKB2	1.26336		IPO5		PLCG1	7.44389
			HMGB1	1.26336		IQGAP1		AKAP13	7.44223
			CPT1A	1.26336		IRAK1		F5	7.44146
			APAF1	1.26336		IRF3		ADORA1	7.42742
			SLC3A2	1.26336		IRGM		ATP5F1A	7.42452
			ARPC2	1.26336		ISOC2		MMP2	7.42311
			ARF4	1.26336		ISYNA1		ATP8A1	7.41401
			PSMD8	1.26336		ITCH		ATOX1	7.40764
			CYB5R1	1.26336		ITGA6		RHOA	7.39965
			TMX3	1.26336		ITLN1		MFSD8	7.39273
			EIF3C	1.26336		ITPR2		SLC9A2	7.37715
			OMA1	1.26336		ITPR3		IFNG	7.36786
			DDX54	1.26336		IVD		DSPP	7.36609
			TOR1AIP2	1.26336		JMJD6		DBH	7.3652
			SPCS2	1.26336		JUP		ABCB8	7.35533
			TEX10	1.26336		KARS1		GUK1	7.34043
			SLC7A11	1.25536		KDELR1		MLC1	7.32409
			NKAP	1.25536		KDM3B		ATP13A2	7.31153
			MYO6	1.25414		KEAP1		LDLR	7.30726
			DBN1	1.25414		KHDRBS1		SLC39A4	7.29919
			FTMT	1.25058		KHNYN		OXT	7.29639
			GRN	1.24285		KIAA0232		MIR7-3HG	7.28032
			IGF2R	1.24285		KIAA1671		SLC6A3	7.27782
			PAK2	1.24285		KIDINS220		F9	7.26255
			TALDO1	1.24285		KIF11		LRP2	7.25345
			EWSR1	1.24285		KIF1A		IMPA1	7.23809
			TAB1	1.24285		KIF3A		NOS1AP	7.23154
			SAE1	1.24285		KIF3B		HTR2A	7.22197
			PITRM1	1.24285		KIF5B		REST	7.21251
			PUM2	1.24285		KLF2		TSPO	7.20427
			RCN1	1.24285		KLHL11		PRRT2	7.1952
			VPS16	1.24285		KMT2C		NTS	7.18754
			THOP1	1.24285		KPNA2		FLNA	7.18093
			NIBAN2	1.24285		KPNA4		TFRC	7.16999
			NEPRO	1.24285		KPNA5		CDH23	7.16939
			FASTKD5	1.24285		KPNA6		TBC1D24	7.16703
			CWC22	1.24285		KPNB1		CLDN2	7.1605
			CA2	1.23759		KRAS		SLC30A5	7.16014
			HSPA2	1.23759		KRT1		GNA11	7.15341
			HDGF	1.23759		KRT10		CYP2C9	7.14829
			NEFM	1.22321		KRT15		LALBA	7.13258
			POR	1.22082		KRT2		HSPA4	7.12821
			SCD	1.22082		KRT9		SLC41A1	7.1225
			DGKE	1.22082		KYAT3		FBN1	7.11324
			POLR3A	1.22082		L2HGDH		GLUL	7.11224
			KIF1A	1.22082		LACTB2		GAL	7.10927
			U2AF1	1.22082		LAMP2		SMDT1	7.10777
			VAC14	1.22082		LAMTOR4		CDKN1A	7.08882
			YME1L1	1.22082		LANCL1		ACVRL1	7.08637
			ACTL6A	1.22082		LANCL2		GAST	7.06956
			CDKAL1	1.22082		LAP3		HRH1	7.06711
			PIGS	1.22082		LARS1		NOTCH1	7.06395
			SUN1	1.22082		LARS2		IDUA	7.05259
			SYNE2	1.22082		LBR		IAPP	7.03775
			OSBPL8	1.22082		LBX2-AS1		ACP1	7.02969
			GORASP2	1.22082		LDB1		CDH2	7.01791
			MIOS	1.22082		LDHA		IL2	7.00733
			DHX57	1.22082		LDHB		PAH	6.99895
			SIAH1	1.22026		LGALS1		PPP3CA	6.99583
			NRF1	1.22026		LGALS3BP		ADA	6.99406
			RCAN1	1.22026		LHX6		ATP6V0A2	6.98969
			SDCBP	1.22026		LIG3		ESR1	6.98866
			TMEM256-PLSCR3	1.22026		LINC02208		CYP2D6	6.97412
			TFAM	1.21968		LINC02517		INSR	6.96649
			METTL3	1.21968		LINC-PINT		PLCB3	6.96233
			MYO1B	1.21304		LLGL1		GP1BA	6.96078
			ZFYVE1	1.20459		LMAN1		MT2A	6.9398
			CLU	1.20204		LMCD1		RCVRN	6.936
			TRNT1	1.20204		LMNA		BGLAP	6.92834
			ATP4A	1.18278		LMNB1		IL13	6.9116
			NLRX1	1.18278		LMNB2		PSEN2	6.91032
			RAB11FIP5	1.18278		LMO7		ENSA	6.90558
			SCFD1	1.18278		LNCR-SMAL		ADCY5	6.88616
			STX12	1.18278		LOC102724159		PDZK1	6.88413
			KRAS	1.17036		LONP1		SLC6A1	6.87622
			YTHDF2	1.17036		LONP2		VAMP2	6.85833
			WDR46	1.17036		LPCAT3		PLCB2	6.85691
			ARHGAP26	1.16886		LRBA		PPP5C	6.85222
			HRAS	1.16228		LRCH2		BACE1	6.84515
			PNP	1.15494		LRCH4		SLC30A10	6.84089
			PIN1	1.15494		LRPPRC		LPO	6.82664
			FMR1	1.15494		LRRC40		GJC2	6.82521
			IBA57	1.15494		LRRC47		FMR1	6.82364
			LANCL1	1.15494		LRRC57		SLC6A2	6.82087
			ATAD3C	1.15494		LRRC59		BMPR2	6.80823
			ATP5F1A	1.14429		LRRK2		NR3C1	6.79365
			MIR379	1.14027		LTA4H		NRXN1	6.78799
			BAX	1.14024		LUC7L2		KCNQ1OT1	6.78601
			IGF1	1.14024		LUC7L3		TRA-TGC7-1	6.76657
			IGFBP3	1.14024		LYAR		HGF	6.76525
			GLB1	1.13906		LYPLA1		SLC2A2	6.76077
			SLC25A12	1.13906		MACROH2A1		SLC4A7	6.75311
			LMNA	1.13087		MACROH2A2		HNF4A	6.7454
			SLC25A3	1.13087		MADD		SLC24A2	6.74423
			XRCC6	1.13087		MAEA		SPP1	6.7415
			XIAP	1.12251		MAGEB2		IL10	6.73749
			CD44	1.12251		MAGED2		GUSB	6.73693
			TUBA4A	1.12251		MAGOHB		VWF	6.73395
			PDK2	1.12251		MAGT1		SESTD1	6.72005
			SENP6	1.12251		MAIP1		OXA1L	6.71392
			MIR106B	1.12251		MAOA		APOL1	6.71166
			MIR93	1.12251		MAP1A		RANGRF	6.7016
			MIR25	1.12251		MAP1LC3A		PRKAA2	6.69834
			DDX5	1.11705		MAP1LC3B		TAC1	6.69591
			HNRNPK	1.11705		MAP1LC3B2		CTTN	6.69253
			RPS6	1.11705		MAP1LC3C		SLC30A3	6.68689
			MATR3	1.11705		MAP2K1		OXTR	6.68214
			DDX17	1.11705		MAP2K2		AQP5-AS1	6.68203
			RPS16	1.11705		MAP2K3		STAC	6.67882
			HNRNPA3	1.11705		MAP2K7		FGF13	6.67405
			POLG	1.11628		MAP3K7		BAK1	6.67275
			NR4A1	1.11628		MAP4K4		MAPK10	6.67204
			SSBP1	1.11628		MAPK1		HPCA	6.67116
			OSBPL5	1.11628		MAPK10		PANX2	6.66986
			RDH13	1.11628		MAPK14		PACS2	6.66861
			CLPP	1.10518		MAPK15		RIMS1	6.66501
			LIG3	1.10518		MAPK3		HSALR1	6.66469
			GAK	1.10518		MAPK8		LOC126862361	6.65945
			MCU	1.10518		MAPK9		CALB2	6.65908
			MRPS7	1.10518		MAPKAPK2		PLA2G2A	6.65669
			DNAJA3	1.10518		MARCHF5		PRL	6.65045
			ERAL1	1.10518		MARK2		ATP11B	6.64442
			IGKC	1.10518		MARS1		CXCL12	6.64251
			MIR27A	1.10518		MAT2A		GARS1	6.63155
			CALR	1.10279		MATR3		SLC20A2	6.6311
			ACACA	1.10279		MAVS		PDE5A	6.6259
			IRAK1	1.10279		MBNL2		FAS	6.6214
			HNRNPA1	1.10279		MBOAT7		SLC17A6	6.6214
			MCM4	1.10279		MCCC2		MAPT	6.61692
			RPL5	1.10279		MCL1		SLC34A1	6.61082
			LMNB1	1.10279		MCM2		ARG1	6.59637
			AFG3L2	1.10279		MCM3		GNB2	6.5797
			DHX9	1.10279		MCM4		DRD1	6.57923
			NDUFS2	1.10279		MCM5		HSP90B1	6.55596
			PSMD4	1.10279		MCM6		BMP2	6.55306
			RANBP2	1.10279		MCM7		CXCR4	6.54372
			MCCC2	1.10279		MCMBP		HTR1A	6.53149
			PSMC1	1.10279		MCU		HTT	6.50447
			ARCN1	1.10279		MDH1		GPR89B	6.50089
			HNRNPC	1.10279		MEG3		IL4	6.49511
			MCM6	1.10279		MEGF8		FGF1	6.48942
			PABPC1	1.10279		METAP1		CANT1	6.48939
			RPN1	1.10279		METTL17		AMBP	6.48107
			RPS14	1.10279		METTL3		AKAP7	6.48041
			SFPQ	1.10279		MFF		SLC1A6	6.47585
			SNRNP200	1.10279		MFN1		KRAS	6.47249
			ACSL3	1.10279		MFN2		PRKN	6.46727
			HNRNPR	1.10279		MFSD10		CSNK2A1	6.46656
			IARS2	1.10279		MIEF1		GEM	6.4601
			PSMD3	1.10279		MIF		AR	6.45467
			HNRNPF	1.10279		MINK1		FECH	6.45466
			RPL22	1.10279		MIOS		NFE2L2	6.44864
			DIS3	1.10279		MIR106B		CALHM2	6.44643
			IGF2BP1	1.10279		MIR1-1		GPR89A	6.43648
			PSMD1	1.10279		MIR137		CSNK2B	6.42358
			RPL13	1.10279		MIR138-1		SLC24A5	6.42323
			DNAJC7	1.10279		MIR138-2		H19	6.42231
			PTCD3	1.10279		MIR150		SLC1A7	6.41918
			SYNCRIP	1.10279		MIR155		GAPDH	6.41562
			RPS8	1.10279		MIR181A1		GOPC	6.41012
			UFL1	1.10279		MIR181B1		CCR5	6.40233
			WRNIP1	1.10279		MIR181C		ITGA2	6.39651
			RIGI	1.08978		MIR193B		CLDN15	6.39477
			SCO2	1.08978		MIR210		CASK	6.38958
			BAK1	1.08978		MIR25		SLC9C2	6.38839
			HCCS	1.08978		MIR27A		G6PD	6.38607
			UBE2E3	1.08978		MIR27B		CSN2	6.37666
			CHCHD2P9	1.08978		MIR28		SP1	6.37573
			CAD	1.08804		MIR302A		NFATC2	6.36509
			ACTN4	1.08804		MIR320A		BRCA2	6.36458
			CLTC	1.08804		MIR338		GNRH1	6.3629
			HSD17B10	1.08804		MIR379		SLC26A5	6.35352
			MCM2	1.08804		MIR410		ADCYAP1	6.34087
			PPP2R1A	1.08804		MIR7-3HG		BMP6	6.33564
			MTHFD1	1.08804		MIR93		SERPINA1	6.32667
			RPSA	1.08804		MIRLET7B		IKZF1	6.32302
			MCM5	1.08804		MIRLET7C		CRBN	6.32175
			SLC25A1	1.08804		MIRLET7D		FYN	6.31997
			DYNC1H1	1.08804		MIRLET7E		SUMO1	6.319
			NCL	1.08804		MKRN2		BRCA1	6.31351
			RPL10	1.08804		MLF2		TSC22D3	6.30319
			RUVBL2	1.08804		MMS19		SEC61B	6.29701
			BAG3	1.08804		MON1A		TMEM266	6.29429
			PSMD2	1.08804		MON1B		TRC-GCA24-1	6.28403
			RACK1	1.08804		MON2		SLC26A8	6.28223
			RBBP4	1.08804		MOV10		CASP1	6.28161
			RPS20	1.08804		MRE11		IGF1	6.27598
			HDLBP	1.08804		MRI1		ADRB1	6.27589
			HNRNPH2	1.08804		MRPL21		CAMP	6.2758
			PSMD13	1.08804		MRPL3		TMEM109	6.26527
			PSMD6	1.08804		MRPL37		HAMP	6.26501
			BAG2	1.08804		MRPL4		SLC39A7	6.26212
			PSMC6	1.08804		MRPL44		HSPA1A	6.25984
			PSMD11	1.08804		MRPS16		RAPGEF3	6.24233
			RPL17	1.08804		MRPS2		HFE	6.24014
			RPL7A	1.08804		MRPS27		CALHM4	6.23875
			ABCF2	1.08804		MRPS30		LEP	6.23479
			RBM14	1.08804		MRPS34		LOX	6.23276
			RPL6	1.08804		MRPS5		STXBP1	6.23136
			RBM39	1.08804		MRPS7		SCO2	6.23007
			RPL14	1.08804		MRPS9		ATP6V0E2	6.22788
			RPS25	1.08804		MSRB2		MTOR	6.21901
			WDR77	1.08804		MST1		COMT	6.21643
			CCT6A	1.08804		MTA2		PDE4A	6.20546
			WDR18	1.08804		MTARC1		CXADR	6.2029
			IKBKG	1.08696		MTARC2		TNFSF11	6.19267
			HSPA6	1.08696		MTCH2		SLC16A1	6.19239
			UBE2D4	1.08696		MT-CO2		P2RY12	6.1848
			LINC02517	1.08696		MTERF3		ENPP1	6.18304
			LINC02208	1.08696		MTFP1		CYP11B1	6.17886
			ATP2A2	1.07277		MTFR1		JPH1	6.16665
			DNM2	1.07277		MTHFD1		SLCO4A1	6.16083
			CAMK2D	1.07277		MTM1		CDK1	6.15202
			P4HB	1.07277		MTMR4		DSP	6.14935
			MRE11	1.07277		MTMR9		ADORA2A	6.14692
			SMC1A	1.07277		MT-ND5		PTPN1	6.13989
			SPTLC2	1.07277		MT-ND6		GCG	6.13914
			YWHAG	1.07277		MTOR		MUC5AC	6.13904
			FLNB	1.07277		MTPAP		LOC106501712	6.1375
			GALK1	1.07277		MT-RNR1		ADRA2A	6.13615
			GPI	1.07277		MT-TK		CYP27B1	6.12918
			PC	1.07277		MTX1		NDFIP1	6.1209
			POLD1	1.07277		MTX2		MAP4K5	6.11771
			SPTLC1	1.07277		MUC1		SETD2	6.09877
			ASNS	1.07277		MUL1		LAMP1	6.09606
			HADHA	1.07277		MVB12B		VCAM1	6.0926
			HADHB	1.07277		MYBBP1A		MYH7	6.08937
			HLA-A	1.07277		MYC		TNFRSF11B	6.08274
			PRMT5	1.07277		MYH11		CYP2B6	6.05941
			PSAT1	1.07277		MYH2		DSC2	6.04899
			ACADSB	1.07277		MYH9		CCND1	6.04704
			ALG1	1.07277		MYLK		GNB1	6.04566
			ATIC	1.07277		MYO18A		FTL	6.04248
			CDC73	1.07277		MYO19		ST14	6.0345
			CHD4	1.07277		MYO1B		ENSG00000283228	6.03378
			ETFB	1.07277		MYO5C		SLC24A4	6.03302
			FXR1	1.07277		MYO6		JAK2	6.03104
			GARS1	1.07277		MYO9B		SLCO2B1	6.02688
			GCDH	1.07277		N4BP1		TPO	6.00444
			HYOU1	1.07277		NAA10		TMBIM6	5.99857
			MCM3	1.07277		NAA15		PITX2	5.99469
			NONO	1.07277		NAA16		TRP-AGG2-5	5.99354
			NUP214	1.07277		NADK2		CHGA	5.99174
			PPP2R2A	1.07277		NADSYN1		CTSC	5.98632
			SARS2	1.07277		NAE1		CDK2	5.98584
			DDX6	1.07277		NAMPT		SLC39A3	5.98443
			FARSB	1.07277		NAP1L1		NF1	5.98356
			FKBP4	1.07277		NAPA		ARSA	5.98336
			FLNC	1.07277		NARF		P2RY4	5.98172
			GNB2	1.07277		NARS1		EDN3	5.98089
			IARS1	1.07277		NARS2		CSK	5.97727
			IGF2BP2	1.07277		NAT10		PTEN	5.9746
			KARS1	1.07277		NAXE		STK24	5.97406
			LARS1	1.07277		NBN		NRCAM	5.97353
			LDHB	1.07277		NBR1		NR1I3	5.97309
			NSF	1.07277		NCAPD2		CPS1	5.97257
			RARS1	1.07277		NCKAP1		SLC25A27	5.96267
			SF3B1	1.07277		NCL		CA1	5.96134
			TRIM28	1.07277		NCLN		APOE	5.95509
			VTN	1.07277		NCOA4		PLG	5.94768
			CCT5	1.07277		NCS1		TYRP1	5.94203
			ELP1	1.07277		NDC1		ADCY1	5.93781
			PDCD6IP	1.07277		NDRG1		HPRT1	5.93712
			AGPS	1.07277		NDUFA10		PLP2	5.93624
			COPB2	1.07277		NDUFA8		SLC22A8	5.92633
			CUL4A	1.07277		NDUFA9		THBS1	5.92625
			CUL4B	1.07277		NDUFAF4		REM1	5.91806
			DPP9	1.07277		NDUFB10		DCD	5.91035
			EIF3A	1.07277		NDUFS1		PPM1K	5.90647
			GART	1.07277		NDUFS2		COL1A1	5.90495
			GMPS	1.07277		NDUFS3		LOC113664106	5.90467
			IQGAP1	1.07277		NDUFS7		PKD1L2	5.90465
			LMNB2	1.07277		NDUFS8		PWAR1	5.8992
			SRSF1	1.07277		NDUFV1		SLC24A1	5.8979
			TLN1	1.07277		NEAT1		VTN	5.89651
			VARS1	1.07277		NEDD4L		CYP1A2	5.89617
			AHSA1	1.07277		NEFL		OTOP2	5.87745
			DYNC1I2	1.07277		NEFM		IL1A	5.87675
			EFTUD2	1.07277		NELFB		MDH2	5.87569
			ELAVL1	1.07277		NENF		DRD4	5.85973
			KHDRBS1	1.07277		NEPRO		EZR	5.85546
			MTA2	1.07277		NEXN		MBP	5.84857
			POLR2B	1.07277		NFE2L2		GSTM2	5.84649
			PSMC5	1.07277		NFKB1		GJC3	5.828
			RBMX	1.07277		NFKB2		ATP11A	5.82531
			RPL19	1.07277		NFS1		GNB3	5.82484
			SLC25A22	1.07277		NIBAN2		TACR1	5.82307
			SMARCA5	1.07277		NIPSNAP1		JPH3	5.81705
			SSB	1.07277		NIPSNAP2		MAPK8	5.81473
			STK26	1.07277		NKAP		S100G	5.81389
			TNPO1	1.07277		NKRF		ASL	5.81362
			YBX1	1.07277		NLE1		RGS4	5.81
			ACTR3	1.07277		NLRP3		ENG	5.80891
			AFG2A	1.07277		NLRX1		PRKAA1	5.80265
			CIAO1	1.07277		NMD3		ITGB3	5.80008
			PA2G4	1.07277		NME1		GGT1	5.79798
			PABPC4	1.07277		NME3		AHNAK	5.79292
			POLD2	1.07277		NME4		CRH	5.7909
			COPB1	1.07277		NME6		PTS	5.78445
			DDX23	1.07277		NNT		WWP1	5.78169
			DHX15	1.07277		NOD2		LOC107133510	5.77658
			GSPT1	1.07277		NONO		PPA1	5.77442
			HAT1	1.07277		NOP2		PNKD	5.76612
			HNRNPL	1.07277		NOP56		MYH11	5.76468
			MOV10	1.07277		NOP58		HNF1A	5.76428
			NUP88	1.07277		NOTCH3		CISH	5.76116
			RBBP7	1.07277		NOX4		KCNMB3P1	5.75958
			RPL29	1.07277		NPC1		FGF14	5.75928
			SEPTIN9	1.07277		NPEPPS		ACTA1	5.75899
			SND1	1.07277		NPLOC4		CANX	5.75676
			SRP72	1.07277		NPPA		OTC	5.75329
			EIF5B	1.07277		NR1D1		NPFF	5.74473
			MAGED2	1.07277		NR2F6		CYP17A1	5.74019
			PPM1F	1.07277		NR4A1		KCNJ8-AS1	5.73917
			PRPF6	1.07277		NRF1		CIB1	5.73562
			RNPEP	1.07277		NSDHL		STOML3	5.73185
			RPN2	1.07277		NSF		P4HB	5.73132
			SF3B2	1.07277		NSMCE1		PPARA	5.71643
			ST13	1.07277		NSUN2		GDNF	5.71637
			STRAP	1.07277		NT5C2		GALNT3	5.71369
			UFSP2	1.07277		NT5DC2		OGDH	5.71226
			ADPGK	1.07277		NUDCD1		SLC17A5	5.71204
			ATP6V1H	1.07277		NUDT16		CAPN2	5.71069
			EIF3B	1.07277		NUDT16L1		TMPRSS3	5.70707
			KPNA6	1.07277		NUDT19		NPPB	5.7029
			NOP2	1.07277		NUP155		RAC1	5.69676
			PANK4	1.07277		NUP205		CALHM6	5.68859
			RPL27A	1.07277		NUP214		DRD3	5.68598
			SRP68	1.07277		NUP54		GNG2	5.67875
			DCAF8	1.07277		NUP85		F10	5.67774
			ILF3	1.07277		NUP88		MYBPC3	5.67189
			SRRM2	1.07277		NUP93		ATP8B1	5.67146
			STRN4	1.07277		NUP98		TOMM40	5.67119
			DDX21	1.07277		NXN		MUC1	5.66981
			DDX47	1.07277		OAS3		SLC1A5	5.65364
			PGS1	1.07277		OAT		MRS2	5.6496
			PRPF19	1.07277		OCIAD1		BCKDHA	5.64375
			RAB21	1.07277		OCRL		NOTCH3	5.64285
			SFXN1	1.07277		OGT		HINT1	5.63914
			COPZ1	1.07277		OIP5		SEC61G	5.63835
			ILVBL	1.07277		OLA1		OTOF	5.6336
			ORC5	1.07277		OMA1		SNX27	5.62824
			RBM25	1.07277		OPA1		MT1G	5.62717
			RIC8A	1.07277		OPTN		SLC22A1	5.62675
			RO60	1.07277		ORC5		PTH1R	5.61843
			RPL24	1.07277		ORMDL3		CYP1A1	5.61515
			EIF3L	1.07277		OSBP		CSN1S1	5.61217
			GTF3C4	1.07277		OSBPL11		MYC	5.61074
			MRPS27	1.07277		OSBPL5		NTRK2	5.6054
			NCLN	1.07277		OSBPL8		PIK3R1	5.6054
			PRP4K	1.07277		OSBPL9		CA9	5.59786
			HSPA4L	1.07277		OXCT1		PLCB4	5.58798
			PRPSAP1	1.07277		OXSR1		AGK	5.58519
			SLC25A25	1.07277		P4HA1		LIN7B	5.57782
			TRAFD1	1.07277		P4HA2		PTPRB	5.57768
			DHRS7B	1.07277		P4HB		S100A6	5.57111
			PPP2R2D	1.07277		PA2G4		PROC	5.56502
			FUBP3	1.07277		PABPC1		SLC4A11	5.56311
			SACM1L	1.07277		PABPC4		ELANE	5.55945
			U2SURP	1.07277		PACC1		CUTC	5.55443
			ZNF326	1.07277		PAF1		SCT	5.54979
			EPPK1	1.07277		PAFAH1B1		ATP5F1E	5.544
			HSDL2	1.07277		PAICS		MMP3	5.53661
			ZC3H15	1.07277		PAK2		APEX1	5.53514
			DDX19A	1.07277		PALLD		HRAS	5.533
			MCMBP	1.07277		PANK4		PKM	5.527
			FLT3	1.0677		PAPSS1		ATP6V1F	5.50918
			CYC1	1.0677		PAPSS2		ADD1	5.50564
			LGALS1	1.0677		PARD6B		HSD11B2	5.5004
			BBC3	1.0677		PARK7		SLC5A7	5.48599
			MRPL3	1.0677		PARL		SLC22A4	5.48259
			PRCC	1.0677		PARP1		GNAO1	5.47375
			MTFP1	1.0677		PARP14		FGFR2	5.47237
			HGH1	1.0677		PATL1		IRS1	5.47223
			MIR27B	1.0677		PC		PCDH19	5.47142
			MTM1	1.06091		PCBP1		LIN7A	5.46477
			BAG4	1.06091		PCBP2		S100A1	5.46001
			MT-ND5	1.06091		PCK2		NFASC	5.45891
			WFS1	1.0597		PCM1		S100A9	5.4582
			BST2	1.0597		PCMTD2		PRKCZ	5.45518
			WDR45	1.0597		PCNA		NOX5	5.45425
			GOSR1	1.0597		PCYOX1		SLC4A8	5.45369
			RPS6KA3	1.05689		PDCD6		SLC17A3	5.45192
			PRKACB	1.05689		PDCD6IP		GNAS	5.44749
			EIF4G1	1.05689		PDE12		S100A8	5.44466
			PAFAH1B1	1.05689		PDE2A		PARP1	5.44217
			ACTC1	1.05689		PDHA1		HSPA9	5.44002
			CDC20	1.05689		PDHB		SYT2	5.43103
			RFC1	1.05689		PDIA3		CAD	5.42783
			KPNB1	1.05689		PDIA6		EMD	5.42098
			PSMC3	1.05689		PDK1		GATA4	5.40983
			SHMT1	1.05689		PDK2		CNKSR3	5.40471
			HGS	1.05689		PDK3		ANXA7	5.40408
			NOP56	1.05689		PDLIM5		LATS2	5.40156
			PCBP1	1.05689		PDP1		CTSB	5.40101
			PSMC4	1.05689		PDXDC1		GFAP	5.4001
			PSMD14	1.05689		PEDS1		ATP13A4	5.39247
			RPL10A	1.05689		PEDS1-UBE2V1		PRKCD	5.38929
			SAMHD1	1.05689		PEG3		SYK	5.38241
			TECR	1.05689		PELO		DYSF	5.36935
			GNL3	1.05689		PES1		ACTN1	5.36344
			LGALS3BP	1.05689		PEX1		ATP5F1B	5.35871
			PCBP2	1.05689		PEX13		SLC17A8	5.35822
			PRPF31	1.05689		PEX2		ATP8A2	5.358
			PSMD12	1.05689		PFAS		PDE4D	5.35505
			PUF60	1.05689		PFKFB3		CD38	5.34692
			RPS12	1.05689		PFKL		CACNA1C-AS1	5.34402
			SMARCD1	1.05689		PFKM		PNP	5.34193
			FARSA	1.05689		PFKP		SLC15A1	5.34168
			RAB35	1.05689		PGAM1		SMAD4	5.33693
			DNAJA2	1.05689		PGAM5		CAPN1	5.33612
			RPS11	1.05689		PGD		LMNA	5.33495
			CTNNBL1	1.05689		PGK1		ANKRD1	5.3309
			NAT10	1.05689		PGK2		LNX1	5.3257
			HNRNPAB	1.05689		PGM1		OCRL	5.31686
			ABCF3	1.05689		PGM2		PDPN	5.31349
			NOP58	1.05689		PGM3		LOC126806068	5.3112
			XRN1	1.05689		PGR-AS1		NOX1	5.30948
			PDE12	1.05689		PGRMC2		PPP2CA	5.30873
			BRIX1	1.05689		PGS1		ADRB3	5.30612
			MYBBP1A	1.05689		PHAF1		ALOX5	5.29565
			GNL2	1.05689		PHB1		TMEM163	5.28856
			CPS1	1.04719		PHB2		MT-CYB	5.28495
			NR1D1	1.04719		PHF6		HCRT	5.28427
			RACGAP1	1.04719		PHGDH		NFKB1	5.27537
			UHRF1	1.04719		PI4K2A		OPRL1	5.27271
			MSRB2	1.04719		PI4KA		SLC17A7	5.26898
			LYPLA1	1.04719		PI4KB		LCK	5.26869
			SUGT1	1.04719		PICALM		ITGA5	5.26469
			GPCPD1	1.04719		PIGK		SEMA3A	5.26386
			BEX2	1.04719		PIGS		CDK5	5.2624
			TTC9C	1.04719		PIGT		MLKL	5.25563
			MIR210	1.04719		PIK3C3		PDP1	5.25528
			MIR193B	1.04719		PIK3R4		SPINT2	5.25248
			HSP90AB3P	1.04719		PIN1		GJE1	5.25127
			CHEK2	1.04033		PINK1		COMP	5.24426
			PTPN11	1.04033		PINK1-AS		PEX2	5.24092
			STAT3	1.04033		PIP4K2B		KL	5.23568
			DNMT1	1.04033		PIP4K2C		WT1	5.23546
			SMAD3	1.04033		PIP4P2		CLDN17	5.2313
			EP300	1.04033		PITRM1		IL2RA	5.22778
			HDAC2	1.04033		PKM		SLC41A2	5.22107
			IDH1	1.04033		PKN1		LOC106099062	5.2166
			CBL	1.04033		PKN2		GUCA2A	5.21629
			PRKAR1A	1.04033		PLAA		GUCA1A	5.2144
			RELA	1.04033		PLCG1		PRKAG2	5.21303
			ACAT1	1.04033		PLEC		STOML1	5.21042
			HDAC1	1.04033		PLEKHA1		PRKAR1A	5.20978
			RPS6KA1	1.04033		PLOD2		HRC	5.20694
			ACTN1	1.04033		PLRG1		C8orf44-SGK3	5.20264
			ASS1	1.04033		PLSCR1		HMGCR	5.19405
			DLD	1.04033		PLSCR3		TNNI3	5.19382
			G6PD	1.04033		PM20D2		GBA1	5.19084
			GSTP1	1.04033		PMPCA		CNNM2	5.18523
			GYS1	1.04033		PMPCB		ATP10A	5.18489
			PLCG1	1.04033		PMS2		CAST	5.18449
			TOP1	1.04033		PNO1		DDB1	5.18429
			TUBA1A	1.04033		PNP		TUBB	5.17586
			CDK8	1.04033		POFUT1		F13A1	5.17216
			CTBP1	1.04033		POLA2		AHCY	5.16952
			HPRT1	1.04033		POLD1		NDFIP2	5.16899
			PFKM	1.04033		POLD2		PDPK1	5.16715
			PKN1	1.04033		POLG		PTPN6	5.16073
			PMS2	1.04033		POLR1C		CLN3	5.1568
			SLC16A1	1.04033		POLR2B		DSG2	5.15549
			SLC2A3	1.04033		POLR2H		STAT3	5.15141
			STXBP1	1.04033		POLR3A		ZP3	5.15072
			USP9X	1.04033		POLR3B		SLC34A2	5.15062
			ADSL	1.04033		POR		PARK7	5.14421
			ALDH5A1	1.04033		PPARGC1A		CATSPER2P1	5.14349
			AP2M1	1.04033		PPAT		NEU1	5.13981
			APRT	1.04033		PPFIA1		CDKN2A	5.13877
			ARHGEF2	1.04033		PPFIBP1		CALHM5	5.13785
			ATP6V1B2	1.04033		PPIB		CYP11A1	5.1308
			CAPN2	1.04033		PPIL4		SLC30A9	5.12987
			CARM1	1.04033		PPM1B		LBR	5.12966
			CDK1	1.04033		PPM1F		CALML3	5.12853
			CUL3	1.04033		PPM1G		VCL	5.12578
			DKC1	1.04033		PPM1L		SCD	5.1193
			F13A1	1.04033		PPME1		HBG2	5.11782
			FECH	1.04033		PPOX		TNNT2	5.11093
			GFPT1	1.04033		PPP1R18		KCNMA1-AS1	5.10894
			GNA11	1.04033		PPP1R7		PLA2G1B	5.10166
			KIF5B	1.04033		PPP2CA		POR	5.09975
			MAPKAPK2	1.04033		PPP2R1A		AHCYL1	5.09878
			PDP1	1.04033		PPP2R2A		ITGB2	5.09571
			PGD	1.04033		PPP2R2D		LOC111674477	5.0933
			RPA1	1.04033		PPP2R5C		PDE3B	5.09134
			SERPINH1	1.04033		PPP3CA		SPARC	5.09129
			SORD	1.04033		PPP5C		STAC2	5.08624
			TPT1	1.04033		PPTC7		PANX3	5.08269
			YWHAB	1.04033		PPWD1		FKBP4	5.08054
			ACADVL	1.04033		PRAF2		RHBG	5.07678
			APOB	1.04033		PRCC		TPH1	5.07471
			BUB3	1.04033		PRDX1		ATP5MC1	5.07215
			CSK	1.04033		PRDX4		NTF3	5.07138
			DDB2	1.04033		PRDX6		THBD	5.06194
			DLST	1.04033		PREB		WFS1	5.05982
			GNAI2	1.04033		PREP		ATP13A5	5.0597
			MAP4K4	1.04033		PRIM1		ABCC1	5.0559
			MAT2A	1.04033		PRIM2		POLB	5.05327
			PRPS1	1.04033		PRKAA1		POLG	5.05189
			PYGL	1.04033		PRKAA2		YWHAE	5.05078
			TPP1	1.04033		PRKACA		NTRK1	5.04669
			ACOX1	1.04033		PRKACB		DNASE1	5.042
			CS	1.04033		PRKAG1		TNNC1	5.03045
			DPYSL2	1.04033		PRKAR1A		DNM3	5.0232
			EIF2S3	1.04033		PRKAR2A		AMIGO1	5.01962
			FDXR	1.04033		PRKCD		RIPK1	5.01351
			GCLC	1.04033		PRKCI		ADCY2	5.01264
			GOT1	1.04033		PRKD2		SLC5A6	5.01156
			GRHPR	1.04033		PRKD3		TXN	5.01086
			KDM3B	1.04033		PRKDC		COL3A1	5.00736
			KPNA2	1.04033		PRKN		FASLG	5.00551
			LARS2	1.04033		PRMT1		PIK3CB	4.99881
			MARS1	1.04033		PRMT3		RASA1	4.99749
			NEDD4L	1.04033		PRMT5		PTPRE	4.9954
			NFS1	1.04033		PRP4K		VCP	4.99224
			NT5C2	1.04033		PRPF19		HBA1	4.98811
			NUP98	1.04033		PRPF3		SLC39A9	4.98313
			OCRL	1.04033		PRPF31		SERPINE1	4.98118
			OXCT1	1.04033		PRPF38A		CDH5	4.98088
			PDK3	1.04033		PRPF38B		CYP2C19	4.9761
			PFKL	1.04033		PRPF4		MIF	4.97506
			PPP5C	1.04033		PRPF6		SLC26A2	4.96899
			PTGES3	1.04033		PRPF8		ALG10	4.96613
			SKP2	1.04033		PRPS1		GRM5	4.9639
			STT3A	1.04033		PRPS2		TYR	4.96163
			TBL1XR1	1.04033		PRPSAP1		PTHLH	4.95839
			YES1	1.04033		PRUNE2		CGB5	4.95126
			ABCB7	1.04033		PSAT1		ATP6V1B2	4.95109
			ACAD9	1.04033		PSMA7		PIK3C2A	4.94934
			AHSG	1.04033		PSMB2		ATP6V1H	4.94574
			ALDH1B1	1.04033		PSMB5		CASP8	4.94177
			AP3B1	1.04033		PSMB8		ABCC6	4.94135
			ARHGAP1	1.04033		PSMC1		DNAJC5	4.94047
			ARHGEF1	1.04033		PSMC3		ACADVL	4.93874
			BSG	1.04033		PSMC4		HAX1	4.938
			CBR1	1.04033		PSMC5		SLC9B2	4.92753
			DDOST	1.04033		PSMC6		SLC6A6	4.92238
			DTYMK	1.04033		PSMD1		PPEF1	4.90763
			EPHX1	1.04033		PSMD11		EPHX1	4.90399
			FSCN1	1.04033		PSMD12		COL1A2	4.89882
			GFM1	1.04033		PSMD13		ADAR	4.8984
			HARS2	1.04033		PSMD14		QTV	4.89266
			HMBS	1.04033		PSMD2		AKAP6	4.8913
			IVD	1.04033		PSMD3		PMS2	4.88904
			NAE1	1.04033		PSMD4		CNTN2	4.88548
			NARS1	1.04033		PSMD6		EGR1	4.885
			NDRG1	1.04033		PSMD8		LINC02605	4.88175
			NSDHL	1.04033		PSME3		CCDC47	4.88093
			P4HA2	1.04033		PSMG2		CIB2	4.87379
			PICALM	1.04033		PSMG3		SLC1A4	4.87351
			POFUT1	1.04033		PSPC1		ATP11C	4.87012
			PPOX	1.04033		PTBP1		EEF1A1	4.86475
			PRKAG1	1.04033		PTCD3		S100A13	4.86073
			RFC2	1.04033		PTEN		ATP6V1A	4.85711
			SEC24C	1.04033		PTGES2		SLC7A11	4.85671
			SLC25A10	1.04033		PTGES3		GHRL	4.85464
			SMS	1.04033		PTPMT1		MUC2	4.85308
			TJP2	1.04033		PTPN1		SEMA3B	4.85137
			TLK2	1.04033		PTPN11		CYP2E1	4.85019
			XRCC5	1.04033		PTRH2		MTF1	4.84678
			YARS2	1.04033		PUF60		DERL1	4.84375
			BCKDHA	1.04033		PUM2		SHANK3	4.84353
			COQ6	1.04033		PUS1		VIM	4.84305
			DDB1	1.04033		PVT1		CRHR1	4.8401
			DDX1	1.04033		PWP1		SEC63	4.83521
			EED	1.04033		PYCR1		LOC126862864	4.83349
			KMT2C	1.04033		PYCR1-AS1		HSPD1	4.83323
			LTA4H	1.04033		PYCR2		MIR204	4.83127
			NARS2	1.04033		PYGB		PCSK9	4.82811
			NSUN2	1.04033		PYGL		ANXA4	4.82694
			PKN2	1.04033		QARS1		PTGS1	4.82145
			PLAA	1.04033		RAB10		CPQ	4.81295
			POLR3B	1.04033		RAB11FIP5		ARF6	4.8039
			PPAT	1.04033		RAB13		F8	4.80146
			SRPK1	1.04033		RAB1B		INTS2	4.79822
			ADD3	1.04033		RAB21		G6PC1	4.79705
			AGO2	1.04033		RAB35		TRE-TTC3-1	4.79614
			AIMP2	1.04033		RAB5A		HPX	4.79307
			ALDH9A1	1.04033		RAB5B		SLC22A15	4.79174
			AP1B1	1.04033		RAB7A		ATP8B2	4.79061
			ATXN10	1.04033		RABAC1		CUBN	4.78643
			CLIC1	1.04033		RABGAP1		GSTO1	4.78178
			COPA	1.04033		RABGEF1		PON1	4.78057
			CTBP2	1.04033		RABIF		TXNRD2	4.78026
			CUL2	1.04033		RABL3		FASN	4.77783
			DARS1	1.04033		RACGAP1		DGKQ	4.76687
			EIF2B5	1.04033		RACK1		PLSCR3	4.76435
			FLII	1.04033		RAD23B		NPPC	4.76187
			GNA13	1.04033		RAD9A		ANK1	4.7602
			HMGCS1	1.04033		RAI14		MBL2	4.75306
			MYO9B	1.04033		RALGAPA1		ITIH4	4.75216
			P4HA1	1.04033		RAN		CCS	4.74077
			PGM3	1.04033		RANBP2		COCH	4.73942
			POLR1C	1.04033		RANGAP1		ATP6V1E1	4.73447
			PREP	1.04033		RAP1B		SPTAN1	4.73072
			PRIM1	1.04033		RARS1		ASS1	4.72911
			PTBP1	1.04033		RB1CC1		TTN-AS1	4.72493
			PUS1	1.04033		RBBP4		NAGLU	4.71944
			PYGB	1.04033		RBBP5		ATP6V0A1	4.71638
			RPS17	1.04033		RBBP7		SLC13A2	4.71359
			SEC31A	1.04033		RBM12		SLC4A3	4.70705
			SELENBP1	1.04033		RBM14		RNASE1	4.70479
			TARS2	1.04033		RBM22		USP2	4.70434
			TBC1D4	1.04033		RBM25		CYP3A5	4.7043
			TFG	1.04033		RBM39		PRKD1	4.70419
			TPP2	1.04033		RBM4B		ITGAM	4.70387
			UBA2	1.04033		RBMX		ITGB4	4.7023
			UGP2	1.04033		RBX1		MYL2	4.69776
			ABHD12	1.04033		RCAN1		EPHA3	4.69298
			AHCYL1	1.04033		RCC1L		MSN	4.69185
			ANLN	1.04033		RCC2		ADCY8	4.68839
			AP3D1	1.04033		RCN1		TMEM165	4.67543
			CARS1	1.04033		RDH13		APC	4.67282
			CDC27	1.04033		RDH14		MT4	4.66987
			CLP1	1.04033		RECQL		SFTPC	4.66546
			CNDP2	1.04033		REEP4		ITGAV	4.66502
			CRTAP	1.04033		REEP5		PNOC	4.66351
			CUL5	1.04033		RELA		NDUFS4	4.66317
			DEK	1.04033		RELL1		GUCY2D	4.65589
			DOCK7	1.04033		RETREG1		CA12	4.65461
			DRG1	1.04033		RFC1		SDHB	4.65356
			EIF2B3	1.04033		RFC2		CD79A	4.64945
			ELAC2	1.04033		RFC3		ESYT2	4.64788
			ERO1A	1.04033		RFC5		TGFBR2	4.64741
			FAR1	1.04033		RFWD3		BLZF1	4.6457
			FLOT1	1.04033		RHBDD2		SFTPB	4.64463
			GATAD2B	1.04033		RHEB		AIF1	4.64334
			GMDS	1.04033		RHOA		SIK2	4.64314
			HSPH1	1.04033		RHOT1		CNTF	4.63918
			JMJD6	1.04033		RHOT2		ADIPOQ	4.63895
			NXN	1.04033		RIC8A		MTMR6	4.63687
			PALLD	1.04033		RIGI		LOC126863258	4.63594
			PAPSS2	1.04033		RILP		PHPT1	4.6325
			PPP2R5C	1.04033		RIMOC1		UBA52	4.63246
			PRKAR2A	1.04033		RIPK1		SLC4A10	4.63006
			PRPF3	1.04033		RIPK3		ATP6V0D1	4.62806
			RANGAP1	1.04033		RMC1		NOTCH2	4.62572
			RECQL	1.04033		RMDN3		EEF2	4.62361
			RPL3	1.04033		RMST		PLCD1	4.62201
			TARS1	1.04033		RN7SL1		PPP3CB	4.62115
			TRA2B	1.04033		RNF103		AFG3L2	4.61579
			TSEN2	1.04033		RNF121		BCS1L	4.609
			UPF1	1.04033		RNF14		GRINA	4.60757
			ABCF1	1.04033		RNF26		SLC6A19	4.60588
			CARS2	1.04033		RNF31		SARAF	4.60378
			DHX30	1.04033		RNF41		PPP3R2	4.60163
			ELP3	1.04033		RNH1		LDHA	4.5991
			ETF1	1.04033		RNPEP		ATP10D	4.59863
			KIF3A	1.04033		RO60		HLA-B	4.59811
			MAGT1	1.04033		ROCK2		GJB5	4.58653
			OLA1	1.04033		RPA1		PKLR	4.58418
			OXSR1	1.04033		RPF1		MYO7A	4.57994
			PRDX4	1.04033		RPL10		SLC30A7	4.57839
			PRPF4	1.04033		RPL10A		DMP1	4.57764
			RAD9A	1.04033		RPL11		P2RX6P	4.57442
			SCYL1	1.04033		RPL12		SLC2A4	4.56285
			SEC23B	1.04033		RPL13		ATP5F1C	4.55999
			SERPINB1	1.04033		RPL13A		NR1H2	4.55955
			TRMT1	1.04033		RPL14		CASP9	4.55775
			XRN2	1.04033		RPL15		POMC	4.55343
			AP1G1	1.04033		RPL17		CKM	4.55085
			ATP5PB	1.04033		RPL18		EPRS1	4.55005
			CDC5L	1.04033		RPL18A		PDGFRB	4.54982
			COPG1	1.04033		RPL19		GZMB	4.54614
			CSDE1	1.04033		RPL21		TIMM22	4.54485
			DRG2	1.04033		RPL22		UCN	4.54304
			EHD1	1.04033		RPL24		STING1	4.53942
			EIF2S2	1.04033		RPL27A		HOMER1	4.53814
			EXOC4	1.04033		RPL28		TIMP3	4.53671
			HBD	1.04033		RPL29		SEC62	4.53311
			HBS1L	1.04033		RPL3		PIK3CD	4.52554
			KIF3B	1.04033		RPL32		HTN3	4.52452
			KPNA4	1.04033		RPL34		ATP6V1C1	4.52441
			LLGL1	1.04033		RPL35A		MAOB	4.5243
			METAP1	1.04033		RPL36		GJA10	4.5123
			NAA15	1.04033		RPL38		S100A10	4.50949
			NCKAP1	1.04033		RPL4		GJD4	4.5038
			NUP85	1.04033		RPL5		CSNK2A2	4.50317
			OSBP	1.04033		RPL6		PDYN	4.50211
			PAPSS1	1.04033		RPL7		PDGFB	4.50106
			PGM2	1.04033		RPL7A		GSTP1	4.49703
			PHF6	1.04033		RPL7L1		RDX	4.4956
			RPL34	1.04033		RPL8		CKB	4.49467
			RPS23	1.04033		RPL9		VIPAS39	4.49281
			SCRIB	1.04033		RPLP0		SLC5A8	4.49213
			SMARCD2	1.04033		RPN1		HMGCL	4.49127
			SNRNP70	1.04033		RPN2		TBP	4.48864
			SNX9	1.04033		RPS11		GSK3B	4.48468
			SRSF6	1.04033		RPS12		PEX12	4.48017
			TBCE	1.04033		RPS14		ADPRH	4.4783
			THOC2	1.04033		RPS15A		HCRTR1	4.47781
			TRMT5	1.04033		RPS16		SLC30A6	4.47779
			UBR4	1.04033		RPS17		GAS6	4.4675
			WDR1	1.04033		RPS18		TERT	4.46477
			AP1M1	1.04033		RPS2		BIN1	4.45986
			AP2A1	1.04033		RPS20		ALG10B	4.45783
			CAP1	1.04033		RPS23		SLC25A4	4.45762
			CAPZB	1.04033		RPS25		SPTBN4	4.45695
			DAZAP1	1.04033		RPS26		EHMT2	4.45615
			DPP3	1.04033		RPS27A		RBM20	4.45596
			DPYSL3	1.04033		RPS27L		PHEX	4.45471
			EIF4G2	1.04033		RPS3		SLC25A10	4.45266
			GTPBP1	1.04033		RPS3A		CIB3	4.45216
			HSPA13	1.04033		RPS4X		CDKL5	4.45074
			LDB1	1.04033		RPS5		VHL	4.45018
			LUC7L3	1.04033		RPS6		RCN2	4.44797
			NUP54	1.04033		RPS6KA1		CDKN1B	4.44713
			OAS3	1.04033		RPS6KA3		CS	4.44502
			PDLIM5	1.04033		RPS8		UTRN	4.44493
			PRIM2	1.04033		RPS9		CCL5	4.44002
			PRMT3	1.04033		RPSA		POMP	4.43993
			RFC5	1.04033		RPTOR		PITPNM3	4.43941
			RPL32	1.04033		RPUSD3		PCDH15	4.43399
			SNX27	1.04033		RRAGA		CHERP	4.43172
			TBC1D24	1.04033		RRAGC		NEUROD1	4.43155
			TRMU	1.04033		RRM1		MDM2	4.42935
			UPF2	1.04033		RSL1D1		GAD1	4.42902
			ANAPC7	1.04033		RTCB		SLC30A4	4.42593
			AP3M1	1.04033		RTF1		ARSH	4.42087
			BYSL	1.04033		RTN3		MTHFD2	4.41984
			CAPN11	1.04033		RTN4		LAMP2	4.41936
			CLPTM1L	1.04033		RUBCN		CAMKK2	4.41858
			CPNE1	1.04033		RUVBL1		GJB7	4.41669
			CPSF6	1.04033		RUVBL2		ATP6V1G1	4.41462
			DDX18	1.04033		SACM1L		ATP5PO	4.41282
			DDX39A	1.04033		SAE1		PRKAR2A	4.41262
			DNPEP	1.04033		SAMHD1		ALOX12	4.40792
			EIF3E	1.04033		SAMM50		LCN2	4.40045
			EIF3G	1.04033		SAR1A		MTHFR	4.40007
			EPS8L2	1.04033		SAR1B		NSF	4.39464
			FBXO3	1.04033		SARAF		MYH6	4.39429
			FERMT2	1.04033		SARS1		MAGED2	4.39225
			GAPVD1	1.04033		SARS2		NUDT9	4.38869
			HNRNPUL1	1.04033		SBF1		GNGT2	4.3885
			HSD17B12	1.04033		SCAMP3		PPM1B	4.38562
			IPO5	1.04033		SCARNA5		MAGT1	4.38346
			MT-CO2	1.04033		SCD		PLSCR1	4.38132
			NADK2	1.04033		SCFD1		PPM1A	4.38073
			NKRF	1.04033		SCO2		ITGA4	4.37906
			PES1	1.04033		SCRIB		FGF23	4.37825
			POLA2	1.04033		SCRN1		MARCKS	4.37811
			RBBP5	1.04033		SCYL1		HTR2C	4.37323
			RNH1	1.04033		SDCBP		FXN	4.373
			RPL36	1.04033		SDHA		MMP12	4.3726
			RPS4X	1.04033		SDR39U1		TIMP1	4.37131
			SEPTIN7	1.04033		SEC16A		KRT18	4.36245
			SF1	1.04033		SEC22B		STAT5B	4.36126
			SRRT	1.04033		SEC23A		RHOD	4.35789
			SSRP1	1.04033		SEC23B		CREBBP	4.3575
			STAM2	1.04033		SEC24A		ACAT1	4.35
			SWAP70	1.04033		SEC24B		LOC110121471	4.34647
			TBL2	1.04033		SEC24C		CYREN	4.33602
			TSR1	1.04033		SEC31A		APOA1	4.33596
			TUBGCP3	1.04033		SEC61A1		FAM131B	4.33584
			YTHDC2	1.04033		SEC61B		UBB	4.33218
			AAMP	1.04033		SEC61G		ICAM1	4.33111
			ANKFY1	1.04033		SEC62		LTBP2	4.32845
			DDX56	1.04033		SEC63		RUNX1	4.32763
			DTL	1.04033		SEH1L		AKR1A1	4.32742
			EIF3D	1.04033		SELENBP1		MYBPC1	4.32634
			EIF3I	1.04033		SENP3		AGER	4.32597
			FAM120A	1.04033		SENP6		TMBIM4	4.32502
			FNTB	1.04033		SEPTIN10		SELENON	4.32488
			MAEA	1.04033		SEPTIN11		GAA	4.32282
			MBNL2	1.04033		SEPTIN2		GH1	4.32258
			NAP1L1	1.04033		SEPTIN7		CHAT	4.31519
			PAF1	1.04033		SEPTIN8		ADRA1A	4.31376
			PPP1R7	1.04033		SEPTIN9		MC4R	4.30936
			RTCB	1.04033		SERPINA12		CYP20A1	4.30307
			SEPTIN2	1.04033		SERPINB1		MAGI1	4.29869
			SMU1	1.04033		SERPINB6		PLAT	4.29861
			SNTB2	1.04033		SERPINH1		BPIFA1	4.29722
			TRMT10C	1.04033		SESN2		SPG7	4.29382
			UCKL1	1.04033		SF1		SMPD1	4.29363
			YTHDC1	1.04033		SF3A1		MLST8	4.29172
			ACOT9	1.04033		SF3A2		SQSTM1	4.2863
			BABAM2	1.04033		SF3B1		TLR4	4.2851
			CSTF3	1.04033		SF3B2		SRF	4.28456
			DBR1	1.04033		SFPQ		UBE2I	4.28337
			DDX52	1.04033		SFXN1		SERPINC1	4.28125
			EXOSC10	1.04033		SFXN3		TG	4.27803
			G3BP2	1.04033		SGPL1		MAP2K1	4.27078
			GPS1	1.04033		SGTA		ATP6V1D	4.27056
			GRWD1	1.04033		SH3GLB1		ADARB1	4.26927
			MRPS9	1.04033		SH3GLB2		BDKRB2	4.26787
			MTMR9	1.04033		SHC1		EFHC1	4.26748
			PPFIA1	1.04033		SHMT1		SARS2	4.26685
			TES	1.04033		SHMT2		DPYSL2	4.26609
			TRIP6	1.04033		SHPK		TSC2	4.26414
			TUBAL3	1.04033		SIAH1		HBEGF	4.26292
			UBA3	1.04033		SIAH3		FOXP3	4.25649
			WDHD1	1.04033		SIRT1		CTSK	4.25629
			WDR12	1.04033		SIRT2		ACE2	4.25616
			BCCIP	1.04033		SIRT3		MS4A1	4.25431
			CMAS	1.04033		SIRT4		ALDOA	4.25206
			CRLF3	1.04033		SIRT5		IL18	4.24903
			DYNC1LI1	1.04033		SKP1		CA3	4.24836
			EHD4	1.04033		SKP2		ATP5MF	4.24769
			GNL1	1.04033		SLC12A2		APAF1	4.24724
			GTF3C1	1.04033		SLC12A4		IDH1	4.24598
			LONP2	1.04033		SLC12A6		BID	4.24509
			LUC7L2	1.04033		SLC16A1		SOD3	4.24434
			MMS19	1.04033		SLC25A1		TUBA1B	4.24392
			NARF	1.04033		SLC25A10		ATP9A	4.24356
			PPIL4	1.04033		SLC25A12		ATP8B3	4.24356
			PSPC1	1.04033		SLC25A13		ATP8B4	4.24356
			QARS1	1.04033		SLC25A20		MAIP1	4.24101
			RBM12	1.04033		SLC25A22		IL1R1	4.23877
			RBM22	1.04033		SLC25A24		CABP2	4.2386
			RSL1D1	1.04033		SLC25A25		ENO2	4.23601
			RTF1	1.04033		SLC25A3		ATP9B	4.235
			SEPTIN8	1.04033		SLC25A4		SYP	4.23246
			SNX6	1.04033		SLC25A46		SKIC2	4.23153
			SUDS3	1.04033		SLC25A5		PCSK1	4.23079
			TAF5	1.04033		SLC2A3		FAAH	4.22999
			THUMPD1	1.04033		SLC31A1		TAT	4.22987
			CCAR1	1.04033		SLC33A1		S100A12	4.22763
			CPNE3	1.04033		SLC35A3		HLA-DRB1	4.22678
			MKRN2	1.04033		SLC35E1		SLC25A23	4.22668
			NLE1	1.04033		SLC38A7		NNAT	4.22171
			NUDT19	1.04033		SLC3A2		PKHD1	4.22049
			PPME1	1.04033		SLC7A11		SLC9A5	4.22003
			SLFN11	1.04033		SLFN11		SLC6A18	4.21971
			USP47	1.04033		SMAD2		SLC20A1	4.21844
			ALDH16A1	1.04033		SMAD3		ABCB11	4.21771
			APMAP	1.04033		SMARCA4		PHB1	4.21742
			BZW2	1.04033		SMARCA5		ZNF365	4.21577
			CORO7	1.04033		SMARCAD1		LYN	4.21526
			DDX46	1.04033		SMARCD1		CCL3	4.21403
			DDX49	1.04033		SMARCD2		CALU	4.21194
			GPSM1	1.04033		SMC1A		MPZ	4.20534
			GTF3C5	1.04033		SMC2		EDN2	4.19785
			HP1BP3	1.04033		SMS		HEPH	4.19752
			KYAT3	1.04033		SMU1		PTPRA	4.19514
			NMD3	1.04033		SMURF1		ABCC2	4.19467
			PARD6B	1.04033		SNAP47		CTNS	4.19373
			PPWD1	1.04033		SNCA		GRM3	4.19306
			PWP1	1.04033		SND1		PDCD6	4.19293
			RCC2	1.04033		SNHG14		CABP4	4.19269
			SEPTIN11	1.04033		SNRNP200		MAGI3	4.18381
			SNRNP40	1.04033		SNRNP40		IL2RB	4.18148
			TTLL12	1.04033		SNRNP70		ATP6V0E1	4.17475
			ZNF277	1.04033		SNTB2		GPR35	4.17236
			AKAP8L	1.04033		SNX1		DDX3X	4.16776
			CPSF2	1.04033		SNX17		CLDN1	4.16533
			CSTF1	1.04033		SNX2		SUOX	4.16435
			FAM98B	1.04033		SNX27		ABCG2	4.16383
			FTSJ3	1.04033		SNX3		CRYAB	4.16203
			LRRC40	1.04033		SNX30		ATM	4.15959
			MRPS5	1.04033		SNX4		OPN4	4.15948
			NT5DC2	1.04033		SNX6		IL9	4.159
			PCYOX1	1.04033		SNX7		GJA9	4.14601
			PLRG1	1.04033		SNX9		SLC6A12	4.14517
			SEPTIN10	1.04033		SOAT1		MYOG	4.14316
			THUMPD3	1.04033		SOD2-OT1		EEF2K	4.14247
			TMEM33	1.04033		SORD		PKDREJ	4.1402
			UAP1L1	1.04033		SPATA18		PPP1CA	4.13462
			USP39	1.04033		SPATA33		TACR2	4.1333
			ASMTL	1.04033		SPCS2		ZDHHC20	4.13264
			DDI2	1.04033		SPECC1		GSTM3	4.12965
			HACD3	1.04033		SPG21		HIF1AN	4.12494
			NUDCD1	1.04033		SPHK2		SELL	4.12233
			WDFY1	1.04033		SPTAN1		ATP5F1D	4.12042
			ZNF622	1.04033		SPTBN1		MT-CO1	4.1165
			ARMT1	1.04033		SPTBN2		POLR3A	4.10508
			BZW1	1.04033		SPTLC1		PTK2	4.10135
			CNN3	1.04033		SPTLC2		FARSB	4.09777
			CORO1B	1.04033		SQSTM1		XPNPEP1	4.09503
			DDX27	1.04033		SRC		VTI1B	4.09332
			EIPR1	1.04033		SREBF1		ERBB2	4.09215
			FBXL18	1.04033		SREBF2		SLC14A1	4.09071
			LANCL2	1.04033		SRP54		CHRM4	4.09062
			TRIM26	1.04033		SRP68		F7	4.09044
			WDR70	1.04033		SRP72		PRKG2	4.08912
			EPB41L5	1.04033		SRPK1		MMP8	4.08497
			HAUS4	1.04033		SRPRA		TGFBR1	4.0844
			LRCH2	1.04033		SRPRB		SLC25A14	4.07812
			NELFB	1.04033		SRRM2		RPL5	4.07569
			PATL1	1.04033		SRRT		PIKFYVE	4.07347
			PM20D2	1.04033		SRSF1		CLCF1	4.07302
			TM9SF3	1.04033		SRSF3		CA4	4.07115
			TTC38	1.04033		SRSF4		SLC5A11	4.07102
			UBLCP1	1.04033		SRSF6		TNFSF10	4.07012
			EML2	1.04033		SSB		LIPT2	4.06868
			FBXO22	1.04033		SSBP1		IL3	4.06845
			IGHG2	1.04033		SSRP1		IQGAP1	4.06591
			PRPF38B	1.04033		ST13		SNCB	4.06538
			RCC1L	1.04033		ST7		F12	4.06419
			TBRG4	1.04033		STAM		GNB5	4.06318
			ZNF512	1.04033		STAM2		ALPL	4.06272
			GHDC	1.04033		STARD7		RABEP1	4.05524
			METTL17	1.04033		STAT3		MPV17	4.0551
			FAM98A	1.04033		STEAP3		SLC6A5	4.0526
			ZC3H18	1.04033		STIM1		DNAJB12	4.05211
			LRRC47	1.04033		STIP1		EPHX2	4.05165
			CTNNB1	1.02516		STK11IP		ATP6V0B	4.05138
			ADAM17	1.02516		STK26		TPM1	4.04891
			SMARCA4	1.02516		STK3		IVL	4.04705
			MUC1	1.02516		STK38		SLC18A2	4.046
			NBN	1.02516		STK4		STX3	4.04347
			A2M	1.02516		STOM		STK11	4.04249
			CD81	1.02516		STOML2		PMM2	4.0424
			LAMP2	1.02516		STRAP		PDLIM5	4.04149
			SPHK2	1.02516		STRN4		ECEL1	4.0406
			COX15	1.02516		STT3A		SMAD2	4.03707
			CDIPT	1.02516		STT3B		CHP1	4.03093
			VPS13A	1.02516		STUB1		PDHA1	4.02937
			CHCHD10	1.02516		STX10		LTBP1	4.02707
			NEXN	1.02516		STX12		DNM2	4.02266
			TMEM165	1.02516		STX16		YWHAB	4.02196
			ATF5	1.02516		STX17		EPX	4.01964
			IL25	1.02516		STX8		RET	4.01735
			A1BG	1.02516		STXBP1		PACS1	4.01378
			GADD45GIP1	1.02516		SUCLA2		RNF7	4.01031
			MLF2	1.02516		SUCLG2		PPARGC1A	4.01031
			SPECC1	1.02516		SUDS3		CYP51A1	4.00964
			KIAA1671	1.02516		SUGT1		GLRA4	4.00798
			MIRLET7C	1.02516		SUN1		IL16	4.00605
			MIRLET7B	1.02516		SUN2		PTPRC	4.00408
			MIR181A1	1.02516		SWAP70		ATP6V1E2	4.00324
			TRN-GTT2-1	1.02516		SYNCRIP		NUP214	4.00315
			DUSP1	1.02402		SYNE2		OCM2	4.00288
			IAPP	1.02402		SYNGR2		ERG	3.99674
			UBE2J2	1.02402		SYNJ2BP		ENSG00000287725	3.99326
			ACTG1	1.023		TAB1		YAP1	3.98924
			TGM2	1.00479		TACSTD2		GPR68	3.98584
			AURKA	1.0012		TAF5		ABAT	3.98572
			MAOA	1.0012		TAFAZZIN		MMP13	3.97946
			ARF1	1.0012		TALDO1		ABCB6	3.97334
			BCL2L11	1.0012		TAMM41		SGCE	3.97179
			NDUFS3	1.0012		TAOK2		PLVAP	3.96895
			RAB5A	1.0012		TARDBP		JUP	3.96766
			NDUFS8	1.0012		TARS1		SCG5	3.96764
			FUT8	1.0012		TARS2		BTK	3.96623
			DSG1	1.0012		TAX1BP1		KARS1	3.96386
			COQ5	1.0012		TBC1D15		ATP5MC3	3.9638
			GPD1L	1.0012		TBC1D17		ATP6V1G3	3.96283
			SUCLG2	1.0012		TBC1D22A		BMP1	3.96237
			UBQLN1	1.0012		TBC1D24		ALDH2	3.95882
			IL33	1.0012		TBC1D4		MMGT1	3.95714
			SIRT4	1.0012		TBC1D5		GRB10	3.95617
			UCK2	1.0012		TBCE		ACTB	3.94455
			GSDMD	1.0012		TBK1		RAB5A	3.94141
			SRSF3	1.0012		TBL1XR1		CAMK4	3.93933
			GGT7	1.0012		TBL2		GIGYF2	3.93711
			UXS1	1.0012		TBRG4		HMGB1	3.93645
			AJUBA	1.0012		TCHP		NCAM1	3.93391
			SLC25A46	1.0012		TCP1		PPP3R1	3.93326
			HEATR1	1.0012		TDRKH		GPHN	3.93288
			ISYNA1	1.0012		TECR		GUCA1C	3.93134
			PDCD6	1.0012		TES		CHRM5	3.92735
			TAMM41	1.0012		TEX10		CHUK	3.92659
			CDK5RAP1	1.0012		TFAM		PPIG	3.92583
			DDRGK1	1.0012		TFE3		A2M	3.92573
			GCN1	1.0012		TFEB		RELA	3.9245
			SH3GLB2	1.0012		TFG		SYN3	3.92017
			CCZ1	1.0012		TFRC		RECK	3.91984
			H2AJ	1.0012		TGFB1		DNM1	3.91962
			MEG3	1.0012		TGM2		ALOX15	3.91664
			MIRLET7D	1.0012		THAP11		YWHAH	3.91386
			MIR138-1	1.0012		THOC2		FGFR3	3.913
			MIR181B1	1.0012		THOP1		IGF2	3.91084
			MIR181C	1.0012		THUMPD1		CHGB	3.90937
			MIRLET7E	1.0012		THUMPD3		ACP3	3.909
			MIR28	1.0012		TIGAR		SLMAP	3.90889
			MIR338	1.0012		TIMM23		PRDX6	3.90882
			MIR1-1	1.0012		TIMM44		PEX10	3.90795
			MIR410	1.0012		TJP2		ATXN2	3.90517
			RN7SL1	1.0012		TLK2		SLC26A6	3.90462
			DNAJB2	0.985524		TLN1		IMMT	3.90383
			PFKFB3	0.985524		TLR4		SAFB	3.903
			HSPG2	0.977522		TM9SF3		SLC4A5	3.9017
			MYC	0.974702		TMBIM6		RIPK3	3.89691
			TLR4	0.974702		TMED1		PRKDC	3.89676
			FANCA	0.974702		TMED5		SELP	3.88889
			FBP1	0.974702		TMED9		F3	3.88587
			ITGA6	0.974702		TMEM11		HSF1	3.88436
			PI4KA	0.974702		TMEM131		ATXN3	3.88407
			PSMB8	0.974702		TMEM165		FLNC	3.88192
			ABCC1	0.974702		TMEM256-PLSCR3		CEACAM3	3.88007
			CYCS	0.974702		TMEM33		PDE3A	3.87976
			TRPV4	0.974702		TMEM43		AGFG1	3.87846
			CAMKK2	0.974702		TMPO		EWSR1	3.87794
			DCN	0.974702		TMX3		AQP12A	3.87578
			GGCX	0.974702		TNF		TPP1	3.87115
			ITPR3	0.974702		TNFAIP8L1		ATP5MC2	3.87098
			PDE2A	0.974702		TNFRSF8		NDRG1	3.86979
			XBP1	0.974702		TNPO1		CYP2C8	3.86972
			APEX1	0.974702		TNRC6A		EHHADH	3.86962
			NEFL	0.974702		TNRC6B		RAB11B	3.86904
			SLC25A20	0.974702		TOM1		LOC105370890	3.8686
			TACSTD2	0.974702		TOMM20		GLS	3.86647
			EPS8	0.974702		TOMM22		UBE3A	3.86605
			MYH2	0.974702		TOMM40		ACP5	3.86229
			NNT	0.974702		TOMM5		CAPN3	3.85961
			NPPA	0.974702		TOMM6		SHH	3.85899
			PEX1	0.974702		TOMM7		UNG	3.85721
			PEX2	0.974702		TOMM70		BSG	3.85505
			SLC31A1	0.974702		TOP1		DEFB4A	3.85496
			RIPK3	0.974702		TOR1AIP1		ATP5PF	3.85089
			UCP1	0.974702		TOR1AIP2		TGM3	3.85043
			ABCC5	0.974702		TP53		PLAUR	3.85013
			ATP12A	0.974702		TPD52		EPAS1	3.84737
			CAPNS1	0.974702		TPP1		DUSP3	3.84659
			CAV2	0.974702		TPP2		NUDT5	3.8459
			COL11A1	0.974702		TPT1		DBT	3.84468
			DST	0.974702		TRA2B		ATP5PB	3.84153
			E2F3	0.974702		TRABD		THBS3	3.83977
			HAX1	0.974702		TRAF2		ATP6V1G2	3.83886
			ACSL5	0.974702		TRAF6		AFP	3.83823
			ATG3	0.974702		TRAFD1		XRCC5	3.83663
			BCAP31	0.974702		TRAP1		GUCY2C	3.83199
			KIDINS220	0.974702		TRAPPC12		ACAN	3.83185
			BAIAP2	0.974702		TRA-TGC7-1		PCNA	3.83077
			KLF2	0.974702		TRC-GCA24-1		CYB5A	3.82914
			STAM	0.974702		TRIM21		YES1	3.82841
			STX16	0.974702		TRIM25		FGA	3.82611
			TAOK2	0.974702		TRIM26		IBSP	3.82512
			DNAJC13	0.974702		TRIM27		SSTR2	3.82104
			FDX1	0.974702		TRIM28		NR1I2	3.82066
			RUBCN	0.974702		TRIM4		DAG1	3.81974
			SLC35A3	0.974702		TRIM5		SHC1	3.81869
			TNRC6A	0.974702		TRIP11		ITGAL	3.81533
			TXNIP	0.974702		TRIP13		GUCA1B	3.81142
			COG2	0.974702		TRIP6		SNTB1	3.81091
			ITLN1	0.974702		TRMT1		NCALD	3.81009
			MYO18A	0.974702		TRMT10C		TRIM28	3.80782
			NCOA4	0.974702		TRMT5		MASP2	3.80193
			PSME3	0.974702		TRMU		ATP10B	3.80163
			SUN2	0.974702		TRN-GTT2-1		ATP6V1C2	3.79808
			GALNT1	0.974702		TRNT1		NISCH	3.79728
			VPS28	0.974702		TRPV4		FN1	3.7953
			WWTR1	0.974702		TSC2		RIMBP2	3.79418
			ORMDL3	0.974702		TSEN2		CARS1	3.79077
			TMED1	0.974702		TSG101		SLC38A1	3.78747
			ANKRD27	0.974702		TSPO		GABARAP	3.785
			ERGIC1	0.974702		TSR1		YWHAG	3.78314
			PDXDC1	0.974702		TST		GLMN	3.78302
			TMBIM6	0.974702		TTC1		HSPB1	3.78176
			GHITM	0.974702		TTC38		SOS1	3.778
			MYO5C	0.974702		TTC9C		FBP2	3.77729
			PARP14	0.974702		TTLL12		TRK-TTT3-5	3.77727
			PLSCR3	0.974702		TUBA1A		MIR211	3.77694
			PPM1L	0.974702		TUBA1B		NKX2-5	3.7768
			PRUNE2	0.974702		TUBA1C		SLC9B1	3.77561
			RABL3	0.974702		TUBA4A		ADCY3	3.77313
			RAI14	0.974702		TUBA8		UBE2L3	3.77261
			SFXN3	0.974702		TUBAL3		HEPACAM	3.77213
			WDR59	0.974702		TUBB		RGS2	3.76815
			ATP9B	0.974702		TUBB2A		EDNRB	3.76777
			MTFR1	0.974702		TUBB2B		SNTB2	3.76593
			MVB12B	0.974702		TUBB3		MAP4K4	3.76472
			RHBDD2	0.974702		TUBB4A		GTF3A	3.76345
			TTC1	0.974702		TUBB4B		CAV2	3.76004
			ZC3H7B	0.974702		TUBB6		CTSD	3.7592
			PPP1R18	0.974702		TUBG1		CTSG	3.75072
			SARAF	0.974702		TUBGCP3		DSG1	3.75029
			SLC38A7	0.974702		TUFM		MIR1-1	3.74695
			STK11IP	0.974702		TUG1		FABP12	3.74413
			ANGEL1	0.974702		TXN		IDH2	3.74399
			DAZAP2	0.974702		TXNIP		PCSK2	3.74347
			VPS37C	0.974702		U2AF1		PDE2A	3.74347
			MFSD10	0.974702		U2AF2		HMOX2	3.74299
			NUDT16L1	0.974702		U2SURP		GCH1	3.74139
			PACC1	0.974702		UAP1L1		ARAF	3.74076
			PRAF2	0.974702		UBA1		GRM4	3.74062
			RNF26	0.974702		UBA2		AOC3	3.7404
			SLC35E1	0.974702		UBA3		OCA2	3.74009
			DNAJC16	0.974702		UBA52		DLGAP4	3.73998
			GOLT1B	0.974702		UBAP2L		GCA	3.72917
			MRPL21	0.974702		UBB		GLP1R	3.7283
			PEDS1	0.974702		UBC		GK	3.72601
			TMED5	0.974702		UBE2A		HDAC1	3.72554
			TMEM131	0.974702		UBE2D1		TNR	3.7238
			LAMTOR4	0.974702		UBE2D2		STAR	3.71989
			OIP5	0.974702		UBE2D3		GNAI3	3.71983
			PIP4P2	0.974702		UBE2D4		HRH2	3.71908
			CCDC127	0.974702		UBE2E2		RNF207	3.71905
			WDR75	0.974702		UBE2E3		TNFRSF1A	3.71644
			RELL1	0.974702		UBE2G2		SNAPIN	3.71063
			MT-RNR1	0.974702		UBE2J2		SLC25A13	3.70974
			LBX2-AS1	0.974702		UBE2K		NIPAL4	3.70908
			NOTCH3	0.944622		UBE2L3		SLC34A3	3.70759
			RHEB	0.944622		UBE2N		IL5	3.70462
			CPT2	0.944622		UBE2V1		ZMPSTE24	3.7005
			NPC1	0.944622		UBE2Z		WEE1	3.70021
			AK2	0.944622		UBLCP1		HK2	3.69999
			PDHB	0.944622		UBQLN1		ACTC1	3.69813
			FTO	0.944622		UBR4		FH	3.6975
			DOCK8	0.944622		UBXN1		CCR1	3.69669
			PYCR2	0.944622		UBXN6		IFNA2	3.69648
			SIRT5	0.944622		UCHL1		CCKBR	3.68682
			CD9	0.944622		UCK2		CDC42	3.68633
			BCKDHB	0.944622		UCKL1		PDX1	3.68578
			BCL2L2	0.944622		UCP1		GRM2	3.68354
			NDUFA8	0.944622		UFL1		STUB1	3.68318
			TNFRSF8	0.944622		UFSP2		GAD2	3.67903
			EXOSC3	0.944622		UGDH		TRN-GTT2-1	3.67777
			MINK1	0.944622		UGP2		FGB	3.67768
			NCS1	0.944622		UHRF1		RGS7	3.67713
			NDUFB10	0.944622		ULK1		CRYAA	3.67488
			NOX4	0.944622		ULK2		AIFM1	3.67483
			UBE2K	0.944622		ULK3		GPRC6A	3.67404
			PCM1	0.944622		UMPS		ATP13A3	3.67308
			PRPS2	0.944622		UPF1		GLE1	3.67274
			RABGEF1	0.944622		UPF2		PLCZ1	3.67265
			SBF1	0.944622		UQCRC1		S100A2	3.6725
			DHTKD1	0.944622		UQCRC2		ACO1	3.66977
			PTGES2	0.944622		USP14		NME1	3.66804
			TST	0.944622		USP15		TARDBP	3.66589
			EMG1	0.944622		USP25		CDO1	3.65922
			GIGYF2	0.944622		USP30		GRM7	3.65836
			MTMR4	0.944622		USP33		PLOD1	3.65744
			RAB5B	0.944622		USP35		GPI	3.65663
			RNF14	0.944622		USP36		MYH9	3.65542
			STX8	0.944622		USP39		GRM6	3.65507
			TPD52	0.944622		USP47		BST2	3.65132
			USP25	0.944622		USP8		BLVRB	3.64989
			ATPAF2	0.944622		USP9X		XIAP	3.6486
			GINS1	0.944622		UTP18		ATP6V0D2	3.64816
			GSTK1	0.944622		UVRAG		EPB41L1	3.64778
			SERPINA12	0.944622		UXS1		MMP7	3.64666
			SGTA	0.944622		VAC14		NKX2-1	3.64643
			SMC2	0.944622		VAMP7		BMP7	3.64217
			UBE2E2	0.944622		VAPA		EIF2AK2	3.63898
			AP2A2	0.944622		VAPB		EPHB4	3.63801
			DUSP9	0.944622		VARS1		LAP3	3.63796
			NAPA	0.944622		VCAM1		NHERF4	3.63372
			NME3	0.944622		VCP		NUP93	3.6328
			NR2F6	0.944622		VDAC1		MSRA	3.63221
			PSMG2	0.944622		VDAC2		CBL	3.63203
			TNRC6B	0.944622		VDAC3		TPTE2	3.63026
			VPS25	0.944622		VIM		ENO1	3.62746
			WTAP	0.944622		VIPAS39		RAB3GAP1	3.62588
			ANP32B	0.944622		VMP1		TRN-GTT2-7	3.62504
			CENPB	0.944622		VPS13A		TGM2	3.62035
			FAU	0.944622		VPS13C		CPT2	3.61941
			GDPD1	0.944622		VPS13D		NPR3	3.61782
			GLYR1	0.944622		VPS16		EIF2AK3	3.61587
			LHX6	0.944622		VPS25		HDAC9	3.6129
			PEG3	0.944622		VPS26A		IVD	3.61143
			PGRMC2	0.944622		VPS26B		TRV-AAC1-4	3.61137
			RILP	0.944622		VPS26C		SDHA	3.60854
			SYNGR2	0.944622		VPS28		SLC38A2	3.60822
			THAP11	0.944622		VPS29		SMAD9	3.60524
			CTPS2	0.944622		VPS35		INVS	3.60495
			RAB13	0.944622		VPS37A		CDK4	3.60265
			RABIF	0.944622		VPS37C		MYOCD	3.60189
			RDH14	0.944622		VPS41		CYBA	3.60119
			REEP4	0.944622		VPS45		AKT3	3.59588
			VMP1	0.944622		VTN		LITAF	3.59419
			WHR1	0.944622		VWA8		HTR4	3.5941
			BPNT1	0.944622		WARS1		UBR4	3.5939
			COA7	0.944622		WASHC4		TPI1	3.59305
			GNPDA1	0.944622		WDFY1		CNTNAP1	3.58848
			ADO	0.944622		WDHD1		MC2R	3.58739
			COPS7B	0.944622		WDR1		NUDT3	3.5836
			INTS6	0.944622		WDR12		FGFR1	3.58048
			KLHL11	0.944622		WDR18		LRP4	3.57843
			LACTB2	0.944622		WDR24		ESRRB	3.57812
			RABAC1	0.944622		WDR26		PDZD11	3.57323
			ACOT2	0.944622		WDR41		STS	3.57194
			CCDC51	0.944622		WDR45		AKR1B1	3.57106
			DMAC2L	0.944622		WDR45B		RAB6A	3.56963
			ELP5	0.944622		WDR46		SLC22A7	3.56614
			EXOSC6	0.944622		WDR59		EPB41	3.56587
			MAGEB2	0.944622		WDR6		ADCY9	3.56587
			N4BP1	0.944622		WDR70		PTGIS	3.56188
			NENF	0.944622		WDR75		LTA4H	3.56087
			NSMCE1	0.944622		WDR77		PPP1R9B	3.55899
			PRPF38A	0.944622		WFS1		ANXA3	3.55553
			SYNJ2BP	0.944622		WHR1		RPS6KA3	3.5554
			WDR24	0.944622		WIPI1		VSNL1	3.54917
			FN3KRP	0.944622		WIPI2		ADM	3.5491
			SEC61G	0.944622		WRNIP1		TAX1BP3	3.54873
			ARMC10	0.944622		WTAP		CKMT1B	3.54804
			PCMTD2	0.944622		WWOX		LHFPL5	3.54785
			RBM4B	0.944622		WWTR1		GCLC	3.54683
			RNF103	0.944622		XBP1		USP5	3.54191
			RPUSD3	0.944622		XIAP		FTCD	3.53975
			TMED9	0.944622		XPO1		PAM	3.53911
			CIAO2A	0.944622		XRCC5		TSC1	3.53846
			IMP4	0.944622		XRCC6		KIT	3.53389
			MAIP1	0.944622		XRN1		CCT8L2	3.53382
			CNOT6L	0.944622		XRN2		FLG	3.53335
			ISOC2	0.944622		YARS1		ABCA1	3.53052
			MACROH2A2	0.944622		YARS2		SLC15A2	3.52957
			NUDT16	0.944622		YBX1		ADAM17	3.52887
			RPL7L1	0.944622		YES1		JSRP1	3.52744
			DCAF16	0.944622		YKT6		TFR2	3.52004
			LRRC57	0.944622		YME1L1		MAOA	3.51468
			RPF1	0.944622		YTHDC1		HSD17B10	3.51228
			GTPBP8	0.944622		YTHDC2		UBE2E3	3.51132
			SDR39U1	0.944622		YTHDF2		CLDN3	3.51024
			TRIM4	0.944622		YWHAB		MECP2	3.50937
			NEAT1	0.944622		YWHAE		NQO1	3.50744
			MIR150	0.944622		YWHAG		THRA	3.50621
			MIR137	0.944622		YWHAH		GNG12	3.50467
			IGH	0.944622		YWHAZ		HADHA	3.50428
			IGHV3-23	0.944622		ZBTB17		YWHAZ	3.50337
			LOC102724159	0.944622		ZC3H15		STOML2	3.503
			MAPK10	0.929776		ZC3H18		IRS2	3.50152
						ZC3H7B		POLR2A	3.49375
[truncated: 113 more rows]

## Sheet: DEGs
Up	FCGR3A	Down	TAS2R13	All	FCGR3A
	S100A12		PLK2		S100A12
	CXCR2		EPHA2		CXCR2
	FCGR3B		FBXW12		FCGR3B
	S100A8		MCOLN3		S100A8
	CLC		SPTSSB		CLC
	S100A9		DKK1		S100A9
	MNDA		LINC01133		MNDA
	IGKV1OR2-108		C1orf168		IGKV1OR2-108
	RGS18		NUAK1		RGS18
	BCL2A1		ROR2		BCL2A1
	NRAP		MGC12488		NRAP
	IGKV1-37		CTD-2528L19.6		IGKV1-37
	TYROBP		MYO18B		TYROBP
	FCER1G		POLR3GL		FCER1G
	CFD		CHL1-AS2		CFD
	PROK2		CXADR		PROK2
	LYVE1		ENPP5		LYVE1
	TNFRSF17		MEDAG		TNFRSF17
	AC128677.4		NNT-AS1		AC128677.4
	NCF2		ANXA9		NCF2
	EVI2B		PPP1R13L		EVI2B
	LYZ		BEX5		LYZ
	PPIB		FAM201A		PPIB
	MS4A7		SNORA72		MS4A7
	VNN2		LOC100996263		VNN2
	HLA-DRA		CPA4		HLA-DRA
	C16orf54		KCTD14		C16orf54
	ATP8B4		SLC35G3		ATP8B4
	CPA3		WNT2		CPA3
	GAPT		PNMAL1		GAPT
	C1QC		CHL1		C1QC
	GPR34		RP11-157B13.7		GPR34
	PILRA		SNHG3		PILRA
	SELL		MEIG1		SELL
	ALYREF		KCNT2		ALYREF
	FCN1		LINC00326		FCN1
	HTR2B		CCNB3		HTR2B
	C1QA		SYT13		C1QA
	MS4A4A		PCDHB9		MS4A4A
	S100A4		FOXA3		S100A4
	PDK4		RPS10P2		PDK4
	P2RY13		HOOK1		P2RY13
	CMTM2		DISP1		CMTM2
	ALOX5AP		RP11-96D1.11		ALOX5AP
	DHRS9		HCN1		DHRS9
	CXCR4		KCNJ3		CXCR4
	DEFA1		REST		DEFA1
	TPSB2		IBA57-AS1		TPSB2
	CRTAM		COX3		CRTAM
	MPEG1		NSG1		MPEG1
	EPCAM		RP11-379H18.1		EPCAM
	LOC100996517		S100A10		LOC100996517
	LOC101927990		GRAMD1C		LOC101927990
	TMED2		FAM83B		TMED2
	PLAC8		OR2F2		PLAC8
	IGHM		RSPO1		IGHM
	LY96		NR3C2		LY96
	FAM216B		PHLPP2		FAM216B
	CNN3		MGC70870		CNN3
	C1QB		CSDC2		C1QB
	TSPAN15		LINC00282		TSPAN15
	C5AR1		LOC100507477		C5AR1
	TSC22D3		PPIL1		TSC22D3
	GLUL		PPL		GLUL
	ID1		MSS51		ID1
	GPR171		ARHGEF3		GPR171
	PLA2G7		KIRREL3		PLA2G7
	FPR3		EFNB3		FPR3
	RAC2		CA9		RAC2
	GNB2		MGC24103		GNB2
	NPC2		MYO5C		NPC2
	IFI6		TMEM176A		IFI6
	MGAM		BMPR1B		MGAM
	GLIPR2		SLC28A3		GLIPR2
	IGFBP6		MIR302B		IGFBP6
	CD28		FAM155B		CD28
	GZMA		RP1-142L7.8		GZMA
	FHL2		BEX1		FHL2
	LAPTM5		DDR1		LAPTM5
	CD69		DNAJC9-AS1		CD69
	ITK		BRINP3		ITK
	LINC01094		FAM212B-AS1		LINC01094
	RAB8B		USP32P2		RAB8B
	MRPS6		LOC100288675		MRPS6
	LOC101930301		PCDHA1		LOC101930301
	TMEM159		PEX1		TMEM159
	CCR2		RP1-78O14.1		CCR2
	CSF2RB		LINC00520		CSF2RB
	CLEC4A		UNC45B		CLEC4A
	HLA-DPB1		LOC102725271		HLA-DPB1
	PKIB		LRP4		PKIB
	CCL14		WT1		CCL14
	SCN7A		SLC51A		SCN7A
	AMFR		SUCO		AMFR
	MRPL54		FAM150B		MRPL54
	IGLV4-60		SLC4A4		IGLV4-60
	CXCL17		MTND1P33		CXCL17
	IGKC		IL18		IGKC
	IGSF6		EPHB6		IGSF6
	RP1-8B22.1		NAP1L2		RP1-8B22.1
	CLEC10A		PLEK2		CLEC10A
	RNASE6		CC2D2B		RNASE6
	ARF5		ANKRD23		ARF5
	GPR160		PDZK1IP1		GPR160
	FBLN5		SYNPO2L		FBLN5
	MAP3K1		RPL38		MAP3K1
	FMO3		CDH13		FMO3
	HPGDS		HPR		HPGDS
	JAM3		NECAP1		JAM3
	ITGA4		PROCR		ITGA4
	PDGFD		WIF1		PDGFD
	EMR2		CST6		EMR2
	UTS2		CBLN2		UTS2
	UBE2M		SUMO1P2		UBE2M
	NAIP		CNGA1		NAIP
	CD52		GPR1		CD52
	MS4A2		HFE2		MS4A2
	SNAI2		RP11-382B18.4		SNAI2
	DDIT4		LINC01018		DDIT4
	DRAP1		LOC101926918		DRAP1
	MAN1A1		ARNT2		MAN1A1
	ISOC2		OTOGL		ISOC2
	CYP4F3		ANXA3		CYP4F3
	FXYD1		XK		FXYD1
	TRIM22		SHISA3		TRIM22
	MYC		LOC100131303		MYC
	BLNK		MUC16		BLNK
	MZB1		CKMT1A		MZB1
	KLRC3		PCP4		KLRC3
	IFIT2		ND6		IFIT2
	MCOLN1		SMTNL2		MCOLN1
	DPYSL2		PTPRZ1		DPYSL2
	CORO1A		IGSF5		CORO1A
	GSTM5		LOC101930415		GSTM5
	LINC00657		SUSD4		LINC00657
	LOC101929504		CGN		LOC101929504
	RP11-399E6.1		LOC100652824		RP11-399E6.1
	CTSS		LOC101243545		CTSS
	CMA1		IER3		CMA1
	RNF166		MYO5B		RNF166
	EPAS1		PRR15L		EPAS1
	COL15A1		AK096592		COL15A1
	SULT1C4		DSC3		SULT1C4
	RGS1		ETNPPL		RGS1
	TGFBR2		ZBED9		TGFBR2
	MSR1		DMKN		MSR1
	HLA-DPA1		MGARP		HLA-DPA1
	TXNIP		SLC27A6		TXNIP
	QPCT		LRRN4		QPCT
	GGTA1P		TUFT1		GGTA1P
	RLN1		CPNE4		RLN1
	RAB8A		TRDN		RAB8A
	S100P		KDR		S100P
	TLR8		CD200		TLR8
	CTD-3080P12.3		LRRC49		CTD-3080P12.3
	CSF1R		NEB		CSF1R
	SPI1		LINC00622		SPI1
	CD72		BEX2		CD72
	ITGAM		CLDN1		ITGAM
	EPHX1		SLC26A9		EPHX1
	TPSAB1		BCHE		TPSAB1
	STK17B		CXCL1		STK17B
	TLR4		C19orf33		TLR4
	NKAIN1		CXCL6		NKAIN1
	ITGB2		GPR22		ITGB2
	C1S		RNF128		C1S
	GZMK		FAM81B		GZMK
	FLI1		C1orf105		FLI1
	LCP1		KLK11		LCP1
	CSF2RA		MUM1L1		CSF2RA
	SAMSN1		AADAC		SAMSN1
	SPIN1		TCEAL2		SPIN1
	HCK		SOD2		HCK
	RPA2		PRR9		RPA2
	PSMC3		FLRT3		PSMC3
	IGFBP3		SBSPON		IGFBP3
	STT3A		FAM110C		STT3A
	LOC100505978		BNC1		LOC100505978
	LST1		LRP2		LST1
	NXPE4		UPK1B		NXPE4
	VMO1		MAL2		VMO1
	OOSP2		MSLN		OOSP2
	C8orf4		DNER		C8orf4
	CD1E		NMU		CD1E
	HSP90AB1		PRG4		HSP90AB1
	LOC100505592				LOC100505592
	CHIC2				CHIC2
	PSPH				PSPH
	PTGS2				PTGS2
	FAM96B				FAM96B
	SRGN				SRGN
	EPB41L2				EPB41L2
	SLA				SLA
	CCDC170				CCDC170
	HLA-DQB1				HLA-DQB1
	MAST1				MAST1
	TMEM256				TMEM256
	ALDH1A1				ALDH1A1
	MIF				MIF
	CTNNB1				CTNNB1
	BANF1				BANF1
	RABAC1				RABAC1
	PYCARD				PYCARD
	LYN				LYN
	IGHV3-73				IGHV3-73
	CXCL12				CXCL12
	GIMAP2				GIMAP2
	ECHS1				ECHS1
	C12orf75				C12orf75
	GPR65				GPR65
	AP3S1				AP3S1
	SIDT1				SIDT1
	MOB1A				MOB1A
	COTL1				COTL1
	SNRNP40				SNRNP40
	CEBPD				CEBPD
	NRSN1				NRSN1
	MFAP4				MFAP4
	IL1R1				IL1R1
	TTC37				TTC37
	DAPK3				DAPK3
	FCGR2B				FCGR2B
	SCUBE2				SCUBE2
	LILRA6				LILRA6
	GPR82				GPR82
	SMAP2				SMAP2
	BAX				BAX
	STMN2				STMN2
	CD2				CD2
	PPP3R1				PPP3R1
	LOC100128840				LOC100128840
	UFD1L				UFD1L
	KIAA0430				KIAA0430
	EAPP				EAPP
	CRIP2				CRIP2
	PROKR2				PROKR2
	ANP32B				ANP32B
	EIF3G				EIF3G
	ETS1				ETS1
	VAX2				VAX2
	PIK3CG				PIK3CG
	ARHGAP9				ARHGAP9
	SERPINA1				SERPINA1
	IGH				IGH
	CHCHD2				CHCHD2
	CD3D				CD3D
	IL7R				IL7R
	HCST				HCST
	RILP				RILP
	SIRPB2				SIRPB2
	EIF5A				EIF5A
	CD46				CD46
	ZNF667-AS1				ZNF667-AS1
	CD74				CD74
	ANG				ANG
	COG3				COG3
	SMS				SMS
					TAS2R13
					PLK2
					EPHA2
					FBXW12
					MCOLN3
					SPTSSB
					DKK1
					LINC01133
					C1orf168
					NUAK1
					ROR2
					MGC12488
					CTD-2528L19.6
					MYO18B
					POLR3GL
					CHL1-AS2
					CXADR
					ENPP5
					MEDAG
					NNT-AS1
					ANXA9
					PPP1R13L
					BEX5
					FAM201A
					SNORA72
					LOC100996263
					CPA4
					KCTD14
					SLC35G3
					WNT2
					PNMAL1
					CHL1
					RP11-157B13.7
					SNHG3
					MEIG1
					KCNT2
					LINC00326
					CCNB3
					SYT13
					PCDHB9
					FOXA3
					RPS10P2
					HOOK1
					DISP1
					RP11-96D1.11
					HCN1
					KCNJ3
					REST
					IBA57-AS1
					COX3
					NSG1
					RP11-379H18.1
					S100A10
					GRAMD1C
					FAM83B
					OR2F2
					RSPO1
					NR3C2
					PHLPP2
					MGC70870
					CSDC2
					LINC00282
					LOC100507477
					PPIL1
					PPL
					MSS51
					ARHGEF3
					KIRREL3
					EFNB3
					CA9
					MGC24103
					MYO5C
					TMEM176A
					BMPR1B
					SLC28A3
					MIR302B
					FAM155B
					RP1-142L7.8
					BEX1
					DDR1
					DNAJC9-AS1
					BRINP3
					FAM212B-AS1
					USP32P2
					LOC100288675
					PCDHA1
					PEX1
					RP1-78O14.1
					LINC00520
					UNC45B
					LOC102725271
					LRP4
					WT1
					SLC51A
					SUCO
					FAM150B
					SLC4A4
					MTND1P33
					IL18
					EPHB6
					NAP1L2
					PLEK2
					CC2D2B
					ANKRD23
					PDZK1IP1
					SYNPO2L
					RPL38
					CDH13
					HPR
					NECAP1
					PROCR
					WIF1
					CST6
					CBLN2
					SUMO1P2
					CNGA1
					GPR1
					HFE2
					RP11-382B18.4
					LINC01018
					LOC101926918
					ARNT2
					OTOGL
					ANXA3
					XK
					SHISA3
					LOC100131303
					MUC16
					CKMT1A
					PCP4
					ND6
					SMTNL2
					PTPRZ1
					IGSF5
					LOC101930415
					SUSD4
					CGN
					LOC100652824
					LOC101243545
					IER3
					MYO5B
					PRR15L
					AK096592
					DSC3
					ETNPPL
					ZBED9
					DMKN
					MGARP
					SLC27A6
					LRRN4
					TUFT1
					CPNE4
					TRDN
					KDR
					CD200
					LRRC49
					NEB
					LINC00622
					BEX2
					CLDN1
					SLC26A9
					BCHE
					CXCL1
					C19orf33
					CXCL6
					GPR22
					RNF128
					FAM81B
					C1orf105
					KLK11
					MUM1L1
					AADAC
					TCEAL2
					SOD2
					PRR9
					FLRT3
					SBSPON
					FAM110C
					BNC1
					LRP2
					UPK1B
					MAL2
					MSLN
					DNER
					NMU
					PRG4

## Sheet: AFRMICGs
AFRMICGs	BAX
	CTNNB1
	DPYSL2
	EPHX1
	GLUL
	GNB2
	MIF
	MYC
	TLR4

## Sheet: Machine Learning
glmBoost+Lasso	BAX
glmBoost+Lasso	GLUL
glmBoost+Lasso	MIF
glmBoost+Lasso	TLR4

## Sheet: TF
Hub Genes	TF
BAX	SP1
MIF	SP1
TLR4	SP1
BAX	RELA
MIF	RELA
TLR4	RELA
BAX	HIF1A
MIF	HIF1A

## Sheet: ceRNA
Hub Genes	miRNA			miRNA	lncRNA
BAX	hsa-miR-27a-3p			hsa-miR-27a-3p	CASC7
BAX	hsa-miR-34a-5p			hsa-miR-27a-3p	CTD-2228K2.7
BAX	hsa-miR-4524a-3p			hsa-miR-27a-3p	MALAT1
BAX	hsa-miR-1276			hsa-miR-27a-3p	NEAT1
BAX	hsa-miR-3148			hsa-miR-27a-3p	RP6-24A23.7
BAX	hsa-miR-1285-3p			hsa-miR-27a-3p	TUG1
BAX	hsa-miR-3187-5p			hsa-miR-27a-3p	XIST
BAX	hsa-miR-4695-5p			hsa-miR-34a-5p	CASC7
BAX	hsa-miR-5685			hsa-miR-34a-5p	CTD-2228K2.7
BAX	hsa-miR-4690-3p			hsa-miR-34a-5p	MALAT1
BAX	hsa-miR-548n			hsa-miR-34a-5p	NEAT1
TLR4	hsa-miR-27a-3p			hsa-miR-34a-5p	RP6-24A23.7
TLR4	hsa-miR-34a-5p			hsa-miR-34a-5p	TUG1
TLR4	hsa-miR-4524a-3p			hsa-miR-34a-5p	XIST
TLR4	hsa-miR-1276			hsa-miR-1276	CASC7
TLR4	hsa-miR-3148			hsa-miR-1276	CTD-2228K2.7
TLR4	hsa-miR-1285-3p			hsa-miR-1276	MALAT1
TLR4	hsa-miR-3187-5p			hsa-miR-1276	NEAT1
TLR4	hsa-miR-4695-5p			hsa-miR-1276	RP6-24A23.7
TLR4	hsa-miR-5685			hsa-miR-1276	TUG1
TLR4	hsa-miR-4690-3p			hsa-miR-1276	XIST
TLR4	hsa-miR-548n			hsa-miR-548n	CASC7
TLR4	hsa-miR-629-3p			hsa-miR-548n	CTD-2228K2.7
TLR4	hsa-miR-4713-5p			hsa-miR-548n	MALAT1
MIF	hsa-miR-629-3p			hsa-miR-548n	NEAT1
MIF	hsa-miR-4713-5p			hsa-miR-548n	RP6-24A23.7
				hsa-miR-548n	TUG1
				hsa-miR-548n	XIST
				hsa-miR-1285-3p	CASC7
				hsa-miR-1285-3p	CTD-2228K2.7
				hsa-miR-1285-3p	MALAT1
				hsa-miR-1285-3p	NEAT1
				hsa-miR-1285-3p	RP6-24A23.7
				hsa-miR-1285-3p	TUG1
				hsa-miR-1285-3p	XIST
				miR-1285-3p	CASC7
